# Supplementary material for: Gene and metabolite time-course response to cigarette smoking in mouse lung and plasma
Source: PLoS One. 2017 Jun 2;12(6):e0178281. doi: 10.1371/journal.pone.0178281 (PMC5456044; doi:10.1371/journal.pone.0178281)
Supplement: S2 File — Table A. Experimental design for relevant gene expression studies of CS exposure in mouse model. Table B. Differentially expressed genes from relevant gene expression studies of mouse model of CS exposure Table C. Significantly enriched gene sets and pathways from relevant gene expression studies of mouse model of CS exposure Table D. Differentially expressed genes: Day 1 Table E. Differentially expressed genes: Day 7 Table F. Differentially expressed genes: Month 3 Table G. Differentially expressed genes: Month 6 Table H. Differentially expressed genes: Month 9 CS vs AC Table I. Differentially expressed genes: Month 9 SS vs CS Table J. Differentially expressed genes: Month 9 AC vs SS Table K. Comparison with Human Lung Gene Expression in Emphysema Subjects Table L. Enriched KEGG recovery pathways unique to the CS vs SS comparison after 9 months of CS exposure (FDR≤0.10). Table M. Comparison with Human Lung Gene Expression in Former and Current Smokers Table N. Lists of genes displayed significant temporal trends over time by trend type Table O. Pathway analysis in plasma metabolome Table P. Pathway analysis in BALF metabolome. (XLSX) [file pone.0178281.s002.xlsx]

## Sheet: Table A
Table E1. Experimental design for relevant gene expression studies of CS exposure in mouse model
	Agarwal et al. (2012)	Boué et al. (2013)	Cavarra et al. (2009)	Gebel et al. (2010)	Halappanavar et al. (2009)	Hoeng et al. (2014)	Hwang et al. (2014)	John-Schuster et al. (2014)	Morissette et al. (2014)	Rangasamy et al. (2009)	Shi et al. (2012)	Tommasi et al. (2015)	Vasu et al. (2009)	Xiang et al. (2014)
Species	Mus musculus	Mus musculus	Mus musculus	Mus musculus	Mus musculus	Mus musculus	Mus musculus	Mus musculus	Mus musculus	Mus musculus	Mus musculus	Mus musculus	Mus musculus	Mus musculus
Strain(s)	A/J	ApoE-/-	DBA/2, C57BL/6J, and ICR	ICR Nrf2-/-	C57BI/CBA	C57/BL6	C57BL/6J, WT and mutant for SIRT1 and BMAL1	µMT, C57BL/6	BALB/c	A/J	sg	C57BL/6	C57BL/6, A/J	A/J
Age at start (weeks)	8	5 to 9	12	12 to 13	8 to 10	8 to 12	8	8 to 10	6 to 8	8	8	6 to 8	12	8 to 12
Treatment	Air/3R4F	Air/3R4F	Air/Commercial Virginia	Air/2R4F	Air/1R3	Air/3R4F	Air/3R4F	Air/3R4F	Air/3R4F	Air/2R4F	Air/1R3F	Air/3R4F	Air/2R4F	Air/3R3F
Exposure	89% SS, 11% MS	MS	MS/SS	diluted MS	MS, nose-only	100% MS	89% SS, 11% MS	100% MS	100% MS	89% SS, 11% MS	NA	89% SS, 11% MS	WS or FS	diluted MS
hrs/day	6	3	3 cigs/day	2, 3 or 4	2 cigs/day	4	5	2	2	7	5 cigs/day	5	6	2 or 4
days/wk	5	5	5	5	5	5	5	7	5	7	5	5	7	5
duration	8 wks	3, 4, 5 or 6 mos	4 wks	1 day, 2 mos or 5 mos	6 or 12 wks	2 mos, 3 mos or 7 mos	3 days, 10 days or 6 mos	1 mo, 4 mos, or 6 mos	8 wks	1 day, 8 days, 1.5 mos or 6 mos	4 mos	4 mos	18 days increasing TPM	1 day, 7 days, 1 mo or 5 mos
Cessation	8 wks CS+2 wks AC	3 mos CS+1 mo AC, 3 mos CS+2 mos AC, 3 mos CS+3 mos AC	none	5 mos CS+1 day AC, 5 mos CS+13 days AC	6 wks CS+6 wks AC, 12 wks CS+6 wks AC	2 mos or 3 mos CS + 2 mos or 5 mos AC	none	none	none	none	none	4 mos + 1 mos 4 mos + 7 mos	none	5 mos CS+2 mos AC
Concentration	80-90 mg/m3	600 µg/m3	NA	750 -2250 µg/m3	NA	750 µg/m3	100-300 mg/m3	500 mg/m3	NA	90 mg/m3	100–120 mg/m3	233.0 ±15.4 mg/m3	90-125 mg/m3	750 µg/m3
Tissue	whole lung	nasal epithelium or lung parenchyma	lung parenchyma	whole lung	whole lung	whole lung	brain and whole lung	whole lung	whole lung	whole lung	lung homogenate	whole lung	lung parenchyma	lung parenchyma
Platform	TaqMan low density rT-PCR of 105 genes	Affymetrix HT MG-430	Affymetrix Murine Genome U74Av2	Affymetrix MG-430 v2.0	Agilent 4121A oligonucleotide arrays	Affymetrix MG-430 v2.0	Bio-Rad iCycler qPCR	Illumina Mouse Ref-8 v2.0 Expression BeadChips	Agilent-014868 Whole Mouse Genome Microarray 4x44K G4122F	Affymetrix MG-430 v2.0	Affymetrix MG-430 v2.0	Affymetrix MG-430 v2.0	Affymetrix MG-430A v2.0	Affymetrix MG-430 v2.0
Sample size	n=3 or 4 per group	n=6 to 8 per group	n=5 per group	n=4 per group	n=5 per group	n=8 per group	n=2 per group	n=3 per group	n=5 per group	n=3 per group	n=4 per group	n=4 per group	n=5 per group	n=7 or 8 per group
SS = sidestream smoke
MS = mainstream smoke

## Sheet: Table B
Table E2. Differentially expressed genes from relevant gene expression studies of mouse model of CS exposure
	Agarwal et al. (2012)	Boué et al. (2013)	Cavarra et al. (2009)	Gebel et al. (2010)	Halappanavar et al. (2009)	Hoeng et al. (2014)	Hwang et al. (2014)	John-Schuster et al. (2014)	Morissette et al. (2014)	Rangasamy et al. (2009)	Shi et al. (2012)	Tommasi et al. (2015)	Vasu et al. (2009)	Xiang et al. (2014)
Genes
Up-regulated CS	Vdac3, Tomm40, Tomm20, Hspa0, Hspd1, Slc16a7, Slc25a20, Ucp2, Cpt1a, Abca1, Opa1, Mfn1, Gpx1, Sod1, Prdx5, Sod2, Gpx3, Gsr, Gpx4, Acad1, Acdm, Decr1, Gapdh, Pdk3, Sdhc, Lrp8, Hsd17b10, Atpaf2, Hk1, Pla2g4a, Idh1	Timp1, Cxcl5, Cxcl2, Cxcl10, Csf1, Csf2, Il1a, Il18, Il6, Il7, Ccl9, Ccl2, Ccl19, Ccl7, Ccl12, Vcam1, Ccl19, Lcn2, Igf1, Cyp1a1, Cyp1b1, Cyp4f39, Serpina3n, Pf4, Sulf2, Per3, Me1, Igfbp2, Ociad2, Bid, Mfge8, Wnt5a, Cd276, Srxn1, Hist1h1c, Ebpl, Nudt19, Crlf1, Mlec, C3ar1, C1qb, C1qc	All strains Nqo1, Aldh3a1, Gpx2, Cyp1a1, Cyp1b1, Npn3, Actb Smoke sensitive strains Cox4a, Ces1, Plcb1, Mpv17, Cxcl5, Cdh13, Aqp4, Cdk4, Adm, Hsp60, Abcb7, Reg3g, Ube2v2, Snx17, Prps1, Mrps5	Nfr2 null, all time points Nqo1, Slc7a11, Akr1b8, Cyp1a1, Cyp1b1, Gsta2, Gpx2, Srxn1, Cd177, Aldh3a1, Illr2 After 2 or 5 mos Adh7, Krt85, Arntl, Mmp8, Adam8, Lama1, Ahrr, Txrnd1, Ces1, Ikbkg, Uts2r After 5 mos Mcoln3, Ctse, Gsr, Mtl, Mt2, Serpina3m, Cdkn1a, Stk25, Atp11a, Tspan11, Hipk3, Ramp3, Rab27a, Akr1c19, Scgb3a1, Slc13a2, Aqp4, Clca2, Sirpb1, Dmbtl, Agr2, Elf3, Il4ra, Pgf, Socs3, Gsr	All time points Cyp1a1, Cyp1b1, D4Wsu53e, Kpna2, H2afy, Hmox1, Nqo1, Ahrr After 12 wks only Il6, Socs3	Tnf, Il6, Il1r1, Vcam1	none	WT :CS vs AC all time points TNF-α, Mcp1, Cxcl1 4 mos and 6 mos Cxcl13, F4/80, Mmp12, Fizz1, Mrc1 6 mos only IL-17a WT/µMT interaction 4 mos and 6 mos TNF-α, F4/80, Cxcl1, Mmp12, Mrc1, Cxcl13 6 mos only Fizz1, IL-17a	Acp5, Ahrr, Aldh3a1, Atp6v0d2, Bhlhe41, Clec5a, Cyp1b1, Gdf15, Gsta2, Lcn2, Mmp12, Nqo1, Pla2g7, Spp1, Tm7sf4, Trem2, Nek6, Dcstamp	All time points Zbtb16, X1kd1, Ucp2, Txnrd1, Tcn2, Sema7a, Selenbp1, Pmm1, Glul, Foxo3a, Entpd5, Entpd1, Cyp1b1, Cyp1a1, Cbr3, Aldh3a1, Adh7, and Abca1	Nr1f1-null mice Abcd1, Anapc2, Anln, Ap2a2, Atad2, Cdkn1a, Clca2, Dbf4, Dleu2, Dnmt3b, E2f4, Gdf15, Itgb1bp3, Nek6, Phgdh, Plk4, Ppp5, Recql, Smc2, Tfdp2, Ube2c, Bmp7, Tgfa, Afp, p53	Cyp1a1, Cyp1b1, Ahrr, Zbtb16, Fam107a, Per2, Nqo1, Srnx1, Ces1g, Hmox1, Aldh3a1, Cxcl5, Cbr3, Txnrd1, Cry1, Slc7a11, Artn, Areg, Orm1	Per2, Cry1	Novel network approach identified these genes as molecular drivers of COPD-related endpoints: Csf2rb, Csf2rb2, Cyba, Rnh1, Ctsz, Hal, Gusb, Itgb2, Fuca1, Psmd8, Clec7a, Itgax, Nceh1, Macf1, Ceacam1, Ceacam2, Slc9a3r2, Ubxn2a, Pltp, Kif5b, Gstp1, Zranb1, Pcf11, Slc11a1, Npy, Trem2, Hvcn1, Orm1, Ctsb, Msr1, Pla2g2d, Atb6v0c, Hpse
Down-regulated CS	none	Kitl, Vegfa, Cyp2f2, Cyp2s1, Gsta2	CB57BL/6J strain Junb, Pvrl3, Tll, Dnajb3, Spi1-1, Spi1-2, Spi1-3, Spi1-4, Spi1-5, Casp12		All time points Cyr61, Serpine1, Bhlhb2, Sprr1a, Lpin3, Csf1, Akap12,Cps1, Tiam1, Slc12a1, Col3a1	none	After 3-10 days Bmal1 (Arntl), Per2, Clock, Sirt1 After 6 mos Bmal1 (Arntl), Rev-erbα, Per1	none	none	After 8 days Cxcl5 After acute/chronic CS Dpb, Nr1d2	Nr1f1-null mice Bub3, Cabin1, Dnmt3l, Eif2ak1, Gria3, Mdm4, Nek2, Sp4	Casc4, Atrx, Cdkn1b, Fabp1, Flrt2, Arap2, Emr4, Tnfsf10, Maf, Sulf1, Plac8, Ms4a1	Arntl (Bmal1), Nr1d1, Per1
Persisting despite cessation	Tomm40, Pdrx5, Gpx3, Sdhc, Pla2g4a	Lcn2	NA	Gclm, Mcoln3, Cdl177, Mmp8, Adam8, Akr1v19 (Nrf2-null), Cyp1b1, Il1r2	Cyr61, Serpine1	none	NA	NA	NA	none	none	Persist 1 month Per2, Loxl2, Casc4, Atrx, Cdkn1b Persist 7 month Ggt1, Retnla	NA	Cessation mice used to confirm predictions of COPD endpoints with their model
Recovery genes	none	none	NA	none	none	none	NA	NA	NA	none	none	Bpifa1, Bpifb1, Reg3g, Scgb3a1, Iglv1, Gp2, Alb, Gm7210, Serpina1c, Lft, Muc5b, Ighm, Cyp2a4, Ggt1, Abp1, Igkv5-39, Retn1a, Serpina9, Serpina1a, Cdhr1, Adam8, Gtsfl1, Itga1, Chi3l4	NA
PCR-validated genes (direction in CS-exposed mice)	All PCR validated	NA	Up Il6st, Ccl6, Chi3l3, F2r,Tgfb1, Ccl6 Down Casp12	Up all time points Cyp1a1, Mmp12, Nqo1, Cxcl1 Down acute, Up chronic Aurka, Birc5, Ccna2, Slpi	Up all time points Cyp1a1 Down all time points Serpine1, Cry61, JunB, Tgfβ1	NA	All PCR validated	Up Cxcl1, TNF-α, Mcp1, Mmp12, F4/80, Il17a, Cxcl13, Il10, Fizz1, Mrc1, Il1rn	NA	Down acute/chronic CS Ho1, Gsr, Gclc	NA	Up Cyp1a1, Cyp1b1, Zbtb16, Fam107a, Per2, Retnla, Ggt1, Lft, Gp2 Down Ahrr, Casc4, Atrx, Cdkn1b	NA	NA

## Sheet: Table C
Table E3. Significantly enriched gene sets and pathways from relevant gene expression studies of mouse model of CS exposure
	Agarwal et al. (2012)	Boué et al. (2013)	Cavarra et al. (2009)	Gebel et al. (2010)	Halappanavar et al. (2009)	Hoeng et al. (2014)	Hwang et al. (2014)	John-Schuster et al. (2014)	Morissette et al. (2014)	Rangasamy et al. (2009)	Shi et al. (2012)	Tommasi et al. (2015)	Vasu et al. (2009)	Xiang et al. (2014)
Genes Sets/Pathways
Enriched for genes upregulated in CS	pentose phosphate, electron transfer chain, oxidative phosphorylation, mitochondrial transport and dynamics, redox regulation	complement cascade, inflammation and complement, cell proliferation, cell death, cell trafficking, lysosome, cell cycle, energy metabolism, xenobiotics metabolism, cell adhesion, immunomodulatory function, regulation of IgA transport in epithelial cells	proemphysematous clusters, cell adhesion, detoxification enzyme and oxidoreductase activity functions, cell communication, intracellular signaling cascade	neoplasia, respiratory disease, phase I detoxification, antioxidant defense, growth regulation	xenobiotic metabolism, redox balance, oxidative stress, glutathione metabolism	pulmonary inflammatory processes network (IPN), cell proliferation, cell stress, DNA damage, apoptosis, autophagy, necroptosis, senescence	Inflammatory and injury response, proinflammatory cytokine response	communication between innate and adaptive immune cells, role of hypercytokinemia/ hyperchemokinemia in pathogenesis of influenza, Il-10 signaling, atherosclerosis signaling, dendritic cell maturation, cross talk between dendritic cells and natural killer cells, NF-kB signaling, nicotine degradation II, systemic lupus erythematosus signaling	Human/Mouse: phospholipids metabolism, aryl hydrocarbon receptor signaling, metabolism of xenobiotics by cytochrome P450, xenobiotic metabolism signaling, glycerophospholipid metabolism, eicosanoid signaling, glycerolipid metabolism, NRF2-mediated oxidative stress response, production of nitric oxide and reactive oxygen species in macrophages, dendritic cell maturation, hematopoiesis from pluripo…	phase I detoxification genes	Nr1f1-null mice: cell cycle, DNA replication, recombination and repair	disulfide bond signaling, response to oxidative stress, glutathione metabolism, xenobiotic metabolism, endocrine system disorders, gastrointestinal disease, immunological disease, metabolic disease	Unspecified direction: 5-hydroxytryptamine degradation (FS) nicotine degradation (FS) circadian clock system (FS) antiotensin-II stimulated signaling (FS) interleukin signaling (FS) Parkinson disease (FS, WS) B cell activation (FS, WS) inflammation mediated by chemokine and cytokine signaling (FS, WS) apoptosis signaling (FS, WS) T cell activation (WS) toll receptor signaling (WS) integrin signal…	Inflammatory responses, activation of leukocytes, immune cell adhesion
Enriched for genes downregulated in CS	glycolysis		acute phase response (activated in A/J mice)	general mitosis	transcription, signal transduction, and transport functions					cytoprotective genes constituting ubiquitin-proteasome complex, cell survival pathways, solute carriers and transporters, transcription factors, and Nrf-2 regulated antioxidant and phase II-responsive genes		C-type lectin, HIN-200 domain, GTP-ase activity, nuclease/transcript regulation and cell adhesion, innate immune response
Persisting despite cessation	none	lysosome, cell adhesion, immunomodulatory function, regulation of IgA transport in epithelial cells	NA	none	none	apoptosis, cell proliferation	NA	NA	NA	NA	NA	endocrine system disorders, gastrointestinal disease	NA	Cessation mice confirm causality and predictions of COPD endpoints with their model. TIMP-1 and MMP-9 abundance returned to 1 month CS exposure levels
Recovery pathways	none	Cessation vs. AC inflammatory response Cessation vs. CS innate immunity, regulation of leukocyte activation	NA	none	none	none	NA	NA	NA	NA	NA	cancer, neurological disease, organismal injury, caveolae-mediated endocytosis signaling, LXR/RXR activation, atherosclerosis signaling, Il-12 signaling and production of macrophages, acute phase response signaling, intracellular non-membrane bounded organelle, chromosome organization, transcription regulation, nuclear lumen/organelle lumen, ATP-binding, mRNA processing/nuclear speck, chromatin m…	NA

## Sheet: Table D
Table E4. Differentially expressed genes: Day 1
Gene Symbol	Log.FC	Log.CPM	pvalue	FDR	direction
Scgb1c1	-0.882918	4.27328	4.15445e-06	0.0385039	DOWN
Scgb1a1	-0.661141	16.0147	4.59391e-06	0.0385039	DOWN
G6pd2	1.7605	-0.966113	7.48297e-06	0.0418124	UP
Gpihbp1	-0.712109	7.40464	1.41528e-05	0.0593108	DOWN
Lars2	-1.25449	11.2582	2.37779e-05	0.0676072	DOWN
Epha4	0.702847	4.59545	2.41987e-05	0.0676072	UP
Cacna1e	1.06192	0.811169	3.23957e-05	0.0775783	UP
Lrat	0.879263	5.86094	4.49071e-05	0.0906454	UP
Rasgrp3	0.65208	6.30195	4.86672e-05	0.0906454	UP
Chst3	0.597946	4.97936	5.68967e-05	0.095376	UP
*UP denotes up-regulation in CS compared to AC

## Sheet: Table E
Table E5. Differentially expressed genes: Day 7
Gene Symbol	Log.FC	Log.CPM	pvalue	FDR	direction
Arntl	-3.26684	4.49326	2.78201e-35	4.66349e-31	DOWN
Tspan4	1.71596	6.1653	2.96953e-34	2.48892e-30	UP
Fam124b	-3.96467	2.38952	9.26538e-34	5.17719e-30	DOWN
Per2	1.8466	6.53602	8.1791e-24	3.42766e-20	UP
Gpr155	1.30697	6.80008	9.35838e-22	3.13749e-18	UP
Spon2	-3.04006	4.8508	1.30126e-21	3.63551e-18	DOWN
Bhlhe41	1.76875	5.00631	2.13376e-21	5.10974e-18	UP
Wee1	1.20073	4.80122	9.87283e-21	2.06873e-17	UP
Hlf	1.63219	4.96807	1.19066e-20	2.21768e-17	UP
Cys1	1.30382	4.89786	6.70829e-20	1.12451e-16	UP
Angptl4	-1.85601	5.69931	3.39488e-19	5.17349e-16	DOWN
Cdkn1a	-1.65702	6.80045	5.08584e-19	7.10449e-16	DOWN
Ces1g	2.02785	4.02751	4.07539e-18	5.25505e-15	UP
Per3	2.17735	6.91864	9.98866e-18	1.196e-14	UP
Tef	1.37975	8.48488	1.73802e-17	1.9423e-14	UP
Slc46a3	1.04286	5.48082	2.72198e-17	2.85178e-14	UP
Sord	1.03406	6.52741	4.68455e-16	4.61924e-13	UP
Mthfd1l	1.21992	3.6657	2.55664e-15	2.38095e-12	UP
Vpreb3	1.44461	5.75412	3.60804e-15	3.18324e-12	UP
Tmem140	-0.936312	6.53652	7.41111e-15	6.21162e-12	DOWN
St6galnac3	-1.23429	4.24238	1.76054e-14	1.40533e-11	DOWN
Lox	-1.20634	6.23241	2.0634e-14	1.57222e-11	DOWN
Ccnjl	-2.26816	1.43634	2.30203e-14	1.67778e-11	DOWN
Leo1	-1.38627	4.02123	2.44436e-14	1.70728e-11	DOWN
Npas2	-2.33718	3.62261	3.06216e-14	2.01609e-11	DOWN
Cxcl17	1.36718	6.89986	3.12702e-14	2.01609e-11	UP
Eln	-1.69268	8.3055	4.27668e-13	2.65519e-10	DOWN
Map3k6	-1.10384	5.42416	4.60066e-13	2.75432e-10	DOWN
Grk5	-0.870338	5.95961	4.93632e-13	2.85336e-10	DOWN
Adamts4	-3.11047	-0.377804	5.7537e-13	3.21498e-10	DOWN
Nr1d2	1.45303	7.43739	9.68078e-13	5.2348e-10	UP
Gbp6	-1.5887	3.89922	2.63104e-12	1.37825e-09	DOWN
Gp2	2.04283	3.29048	2.77503e-12	1.40963e-09	UP
Rptn	-1.55912	2.60077	3.04653e-12	1.50203e-09	DOWN
Adm	-1.66818	3.07794	3.84185e-12	1.84002e-09	DOWN
Clock	-1.22023	5.83027	5.63394e-12	2.62338e-09	DOWN
Dbp	3.11738	7.17916	9.87937e-12	4.47589e-09	UP
Bhlhe40	0.844728	6.29333	1.07325e-11	4.73446e-09	UP
Serpina3c	-1.79474	3.06498	1.73873e-11	7.47344e-09	DOWN
Glipr2	-1.20572	4.59725	2.42027e-11	1.01427e-08	DOWN
Atp2b2	1.16886	4.66989	2.82257e-11	1.15402e-08	UP
Scgb3a2	1.48838	11.6487	2.98731e-11	1.19229e-08	UP
Cxcl5	-3.04631	0.398269	4.70025e-11	1.83233e-08	DOWN
Npr3	-1.75353	7.17957	5.08788e-11	1.93837e-08	DOWN
Adamts15	-1.22561	5.68944	6.22147e-11	2.31757e-08	DOWN
Igsf8	0.736469	5.31844	9.0465e-11	3.27777e-08	UP
Rorc	1.2874	4.67358	9.1902e-11	3.27777e-08	UP
Cnih3	3.28784	-1.56468	1.36161e-10	4.73905e-08	UP
Alas1	0.967243	9.50957	1.38527e-10	4.73905e-08	UP
Osgin1	0.825925	5.42862	2.23614e-10	7.49687e-08	UP
Rhoj	-0.784468	6.54547	2.474e-10	8.13169e-08	DOWN
Usp2	1.16704	5.07523	2.77505e-10	8.94579e-08	UP
Cyp2a5	2.69675	8.33363	2.88481e-10	9.12417e-08	UP
Vipr2	-1.33168	3.74238	3.34874e-10	1.03954e-07	DOWN
5430416O09Rik	-1.19226	3.25092	3.4557e-10	1.05324e-07	DOWN
Nfil3	-1.58489	3.7311	5.30792e-10	1.57894e-07	DOWN
AI836003	-1.49241	2.03162	5.36893e-10	1.57894e-07	DOWN
Lipe	-0.893479	6.05826	5.7103e-10	1.63099e-07	DOWN
Adamts9	-1.21144	4.78563	5.74053e-10	1.63099e-07	DOWN
Col5a3	-1.17053	2.88589	6.68737e-10	1.86834e-07	DOWN
Cerk	-0.902379	5.80539	6.81579e-10	1.873e-07	DOWN
Cep85l	-1.39894	3.3791	7.61481e-10	2.05882e-07	DOWN
Ngef	0.976794	5.12719	9.09327e-10	2.41953e-07	UP
Lonrf1	0.900724	4.22209	1.17617e-09	3.08065e-07	UP
Upk1b	-0.833939	5.41758	1.27406e-09	3.28571e-07	DOWN
Cyp2a4	2.65884	-0.090822	1.32311e-09	3.36051e-07	UP
Gbp10	-1.62228	0.20592	2.27116e-09	5.6823e-07	DOWN
A530013C23Rik	1.48163	0.713979	2.55486e-09	6.2981e-07	UP
Adamts17	-1.91449	2.39393	2.67556e-09	6.48463e-07	DOWN
Slc25a33	0.930461	4.44287	2.70789e-09	6.48463e-07	UP
Zfp467	0.738796	5.57529	3.08845e-09	7.29179e-07	UP
Foxs1	-1.43409	1.76405	3.62933e-09	8.42586e-07	DOWN
Nqo1	1.06265	3.66124	3.66932e-09	8.42586e-07	UP
Rdh10	0.848224	5.4761	4.12441e-09	9.34291e-07	UP
Fam101b	-0.86288	5.38588	6.89976e-09	1.54214e-06	DOWN
Hecw2	-1.00299	5.74806	7.00998e-09	1.54616e-06	DOWN
Tinagl1	-0.794961	7.11155	7.30598e-09	1.59052e-06	DOWN
Mmp3	-1.11085	4.74884	7.67228e-09	1.63447e-06	DOWN
Tsku	0.989672	5.46554	7.70285e-09	1.63447e-06	UP
Pi16	0.676785	5.8747	1.00693e-08	2.1099e-06	UP
Efnb1	-0.960685	6.70761	1.0413e-08	2.15498e-06	DOWN
Il18r1	-0.832997	7.0214	1.29063e-08	2.63839e-06	DOWN
Pir	0.919682	5.85311	1.33559e-08	2.6974e-06	UP
Rin3	-0.886794	6.21242	1.48163e-08	2.95673e-06	DOWN
Fetub	1.13746	3.33063	1.54699e-08	3.05085e-06	UP
Aldh1a2	-1.52964	4.46944	1.68054e-08	3.26382e-06	DOWN
Spib	-1.40456	4.63141	1.69392e-08	3.26382e-06	DOWN
Tmcc2	-0.830042	7.4114	1.82378e-08	3.4741e-06	DOWN
Otc	-1.71461	-0.229461	1.98938e-08	3.74697e-06	DOWN
Dhrs9	-2.17724	-0.808677	2.28805e-08	4.26161e-06	DOWN
Dmbt1	2.68107	-1.3152	2.73592e-08	5.03981e-06	UP
Avpr1a	-2.06481	0.442669	3.33904e-08	6.08396e-06	DOWN
Serpina3h	-1.66126	0.309435	3.59051e-08	6.45587e-06	DOWN
Rnaseh2b	0.818621	4.16791	3.65299e-08	6.45587e-06	UP
Cbr2	0.946435	13.0375	3.6587e-08	6.45587e-06	UP
Lrrn3	0.923616	4.36532	3.77722e-08	6.59557e-06	UP
Pcdh12	-0.945813	5.08632	3.97091e-08	6.8623e-06	DOWN
Nnat	-0.865674	4.18075	4.08441e-08	6.98642e-06	DOWN
Cldn15	-1.46627	3.55546	4.59411e-08	7.77889e-06	DOWN
Wfdc2	1.06868	10.8514	4.6905e-08	7.86268e-06	UP
Cbr3	0.817659	4.83736	4.76718e-08	7.91211e-06	UP
Agrp	1.44455	1.65305	5.20736e-08	8.55794e-06	UP
1810010D01Rik	1.56814	1.53647	5.3433e-08	8.69609e-06	UP
Wnt11	0.99956	4.99247	6.94778e-08	1.11986e-05	UP
Vgll3	-1.13582	3.67716	9.03397e-08	1.42865e-05	DOWN
Lyve1	-0.92016	8.36052	9.4476e-08	1.48009e-05	DOWN
Fbn1	-0.994902	6.49965	1.00645e-07	1.56214e-05	DOWN
Ikzf4	-1.4427	1.17305	1.02857e-07	1.5802e-05	DOWN
Hes6	0.924651	5.73665	1.03694e-07	1.5802e-05	UP
Entpd5	0.668333	6.65572	1.10777e-07	1.67293e-05	UP
Tecpr1	-0.708417	6.36799	1.48022e-07	2.21544e-05	DOWN
Cyp1b1	0.959919	4.9395	1.67631e-07	2.47333e-05	UP
Mt1	0.869954	5.78594	1.68204e-07	2.47333e-05	UP
Scgb3a1	1.79458	9.98577	1.862e-07	2.71415e-05	UP
Gm6213	-1.66543	0.794021	1.92708e-07	2.76099e-05	DOWN
Slc10a6	-0.838761	4.57965	2.2085e-07	3.13738e-05	DOWN
Cry2	0.600985	6.61373	2.68629e-07	3.78406e-05	UP
Hdac11	0.814594	4.92997	2.81935e-07	3.9384e-05	UP
Cyp3a13	0.842728	3.72652	2.85156e-07	3.95047e-05	UP
Dennd3	-0.602629	6.95367	2.93606e-07	4.0342e-05	DOWN
Klhl13	-0.878659	4.51595	3.193e-07	4.35156e-05	DOWN
Acox2	0.956341	5.41152	3.22205e-07	4.35575e-05	UP
Aldh1a1	0.776547	11.3626	3.29638e-07	4.42057e-05	UP
Mst1	1.29572	2.59838	3.63392e-07	4.81856e-05	UP
Bpifb1	1.3454	8.91615	3.80604e-07	4.98442e-05	UP
Gata2	-0.708389	7.14865	3.84541e-07	4.99695e-05	DOWN
Ccno	1.09626	3.68446	3.95381e-07	5.09829e-05	UP
Plat	-0.940918	5.76547	4.04746e-07	5.11334e-05	DOWN
Afap1l2	-0.734308	4.48545	4.05476e-07	5.11334e-05	DOWN
Adh7	1.23797	5.23881	4.057e-07	5.11334e-05	UP
Slc16a11	1.01663	6.78362	4.5544e-07	5.69742e-05	UP
Igfbp3	-0.953107	6.30896	4.69483e-07	5.82959e-05	DOWN
2010300C02Rik	0.728811	6.23751	5.26903e-07	6.49447e-05	UP
Clca3	-2.97484	5.09869	5.33349e-07	6.52593e-05	DOWN
S1pr1	-0.835899	8.55482	5.79191e-07	6.99713e-05	DOWN
Spint1	0.662322	6.61833	5.80207e-07	6.99713e-05	UP
Tcap	1.40491	5.0958	5.95209e-07	7.12678e-05	UP
Adra1a	-1.40264	2.60085	6.16062e-07	7.32415e-05	DOWN
Osbpl3	0.683439	6.06127	6.23852e-07	7.36453e-05	UP
Cyp2b19	2.28167	-1.60527	6.35487e-07	7.4388e-05	UP
Gsta3	0.754523	8.22749	6.39019e-07	7.4388e-05	UP
Ston1	-1.40285	5.17524	6.89767e-07	7.97419e-05	DOWN
Heatr1	-0.702578	5.18359	6.96383e-07	7.99553e-05	DOWN
Mcidas	1.24707	2.19719	7.09564e-07	8.09144e-05	UP
Pnliprp1	1.3502	0.591544	7.46988e-07	8.46064e-05	UP
Fam107a	-1.15881	5.0686	7.60696e-07	8.55808e-05	DOWN
Ctsk	0.641574	5.07312	7.74565e-07	8.59909e-05	UP
Six4	0.94155	4.67964	7.74601e-07	8.59909e-05	UP
Fkbp14	-0.821682	4.61952	7.81554e-07	8.6192e-05	DOWN
Cmah	-0.908378	4.47459	7.92958e-07	8.68782e-05	DOWN
Cyth3	-0.784153	7.93424	8.00574e-07	8.7143e-05	DOWN
Pik3ip1	0.605881	5.71733	8.12126e-07	8.78301e-05	UP
Chit1	2.95603	-1.66973	8.28342e-07	8.90096e-05	UP
Adamts12	-1.63413	0.807068	9.78784e-07	0.000104506	DOWN
Pdk4	-1.18889	5.09409	1.06586e-06	0.000113083	DOWN
Mfsd4	1.01505	2.96128	1.09197e-06	0.000115124	UP
Snx30	-0.8376	4.92508	1.11424e-06	0.000116738	DOWN
Rnf125	-1.23846	2.92641	1.1346e-06	0.000118132	DOWN
Tnxb	0.738853	6.46532	1.16842e-06	0.000120903	UP
Ms4a1	-1.37755	5.01879	1.22382e-06	0.000125858	DOWN
Rras2	-0.599244	6.06394	1.28353e-06	0.000131171	DOWN
Fam49a	-0.711199	6.04617	1.29113e-06	0.000131171	DOWN
Egfr	-0.913429	4.19576	1.35102e-06	0.000136428	DOWN
Thra	-0.727089	5.96241	1.41263e-06	0.000141796	DOWN
Kcna6	1.3603	0.924933	1.44633e-06	0.000143975	UP
Igj	-2.97275	3.54197	1.45928e-06	0.000143975	DOWN
Dtx4	-0.899703	4.99817	1.4601e-06	0.000143975	DOWN
Vav3	-0.760712	4.13969	1.50944e-06	0.000147969	DOWN
Fabp1	-1.77709	2.12929	1.57241e-06	0.000153246	DOWN
Ces1d	0.667585	10.3451	1.60471e-06	0.00015549	UP
Rbp4	0.806906	5.45202	1.6776e-06	0.000161618	UP
Lrrn4	-2.21874	3.82497	1.7254e-06	0.000165274	DOWN
Lnx2	-0.650063	5.33516	1.77578e-06	0.000169133	DOWN
Cmpk2	-0.58538	5.25966	1.78676e-06	0.000169218	DOWN
Por	0.650539	9.40467	1.86259e-06	0.000175408	UP
Wt1	-1.5891	1.53834	1.9061e-06	0.000178503	DOWN
Gsto1	1.12737	8.76644	1.91922e-06	0.000178732	UP
Wnt2b	-1.11388	1.99432	2.11912e-06	0.000196212	DOWN
Degs2	1.24946	0.804013	2.13032e-06	0.000196212	UP
Foxn4	1.18026	1.87841	2.26303e-06	0.000206762	UP
Clmp	-1.36911	2.02607	2.26954e-06	0.000206762	DOWN
Upk3b	-1.83039	5.4957	2.28733e-06	0.000207257	DOWN
Ak1	0.6608	5.52619	2.30913e-06	0.000208107	UP
Ccdc85b	0.681643	5.50349	2.33747e-06	0.000209535	UP
Ugt1a6b	1.13674	1.63158	2.36447e-06	0.000210828	UP
Mpst	0.59594	5.55739	2.40851e-06	0.000213618	UP
Ly6d	-1.22378	4.36611	2.45893e-06	0.000216918	DOWN
Asxl3	-1.75076	-1.10278	2.4716e-06	0.000216918	DOWN
Tmem171	-1.10044	1.76623	2.51165e-06	0.000219286	DOWN
Kcne2	-1.25885	4.40088	2.55227e-06	0.000221678	DOWN
Vill	0.857359	5.29207	2.62478e-06	0.0002268	UP
Cd36	-0.664226	10.5306	2.64909e-06	0.000227727	DOWN
Hc	-0.96623	9.2014	2.77683e-06	0.00023749	DOWN
Gprin3	-1.20677	1.99734	2.89018e-06	0.000245929	DOWN
Cd93	-0.939408	8.83887	2.96051e-06	0.000250115	DOWN
Scn5a	0.829299	4.77497	2.97589e-06	0.000250115	UP
Plk5	1.28034	3.05962	2.99999e-06	0.000250115	UP
Tmem45a	-0.713294	3.52778	3.00527e-06	0.000250115	DOWN
Fam189a2	-0.666153	7.24196	3.01398e-06	0.000250115	DOWN
Retnla	1.20659	8.48969	3.05061e-06	0.000251908	UP
Ahcyl2	-1.03065	6.5477	3.09484e-06	0.000254308	DOWN
Prom1	0.782464	6.67112	3.22376e-06	0.000263609	UP
Dcxr	0.728057	7.33356	3.27015e-06	0.000266105	UP
Acot1	-0.750884	5.54299	3.3229e-06	0.00026909	DOWN
Pbld2	0.911594	2.30843	3.68449e-06	0.000296938	UP
Zim1	-2.41913	-1.51726	4.17563e-06	0.000333315	DOWN
Coro2b	-0.724533	5.73529	4.22135e-06	0.000335367	DOWN
Rab27b	-0.933658	4.77363	4.25729e-06	0.000336627	DOWN
Hook2	0.744332	4.89014	4.29975e-06	0.000338389	UP
C2cd4b	1.36321	3.39587	4.32731e-06	0.000338966	UP
Tmem252	-1.0082	3.65403	4.54992e-06	0.000353707	DOWN
Ggt1	1.06789	1.38848	4.56441e-06	0.000353707	UP
Fam83e	0.955492	4.29694	4.57881e-06	0.000353707	UP
Adamtsl4	-0.679967	6.3603	4.95673e-06	0.000381145	DOWN
Ccdc176	0.986969	4.88457	5.05841e-06	0.000387188	UP
Slc23a2	0.599267	8.58998	5.11962e-06	0.000387452	UP
Vstm4	-0.73405	4.78812	5.12849e-06	0.000387452	DOWN
Fanca	0.999464	4.38231	5.1312e-06	0.000387452	UP
Pyhin1	-0.945506	4.56418	5.2742e-06	0.000396464	DOWN
Il4ra	-0.685797	6.97861	5.38975e-06	0.000403341	DOWN
Plekhg6	1.014	2.63337	5.54609e-06	0.000413196	UP
Spp1	-1.07038	6.86616	5.57342e-06	0.000413395	DOWN
Lgals7	-3.58646	-0.730559	6.76806e-06	0.00049703	DOWN
Snhg11	0.669634	5.97743	6.77799e-06	0.00049703	UP
Hist3h2a	0.697222	5.27281	6.81041e-06	0.00049703	UP
Arap2	-0.704063	6.24876	6.8196e-06	0.00049703	DOWN
Kcnh2	0.754984	3.71843	6.90545e-06	0.000501109	UP
Sec14l3	0.642192	11.801	7.3084e-06	0.000528063	UP
Daam2	-0.9156	4.69413	7.37192e-06	0.000530367	DOWN
Unc80	-1.36373	-0.239823	7.4143e-06	0.000531136	DOWN
Lrrc10b	0.751642	5.58877	7.53234e-06	0.000537296	UP
A730046J19Rik	-2.47511	-0.0201147	7.59626e-06	0.00053956	DOWN
Adam8	1.03142	5.71269	8.03414e-06	0.000568254	UP
Ppap2a	-0.607797	7.17011	8.10653e-06	0.000570965	DOWN
Chchd10	0.743292	7.09721	8.31783e-06	0.000583397	UP
Nrtn	1.32747	0.150685	8.53671e-06	0.000594744	UP
Prss23	-0.624858	7.00974	8.55057e-06	0.000594744	DOWN
Scand1	1.01215	3.96271	8.70258e-06	0.000602816	UP
Myrip	-0.842208	4.82489	8.76022e-06	0.000604311	DOWN
Krt19	0.685694	8.12888	9.50393e-06	0.000651642	UP
Rsph9	0.844988	5.09337	9.52409e-06	0.000651642	UP
E330011O21Rik	1.19495	1.38436	9.70712e-06	0.000661465	UP
Cacna1d	-0.647745	4.6828	1.03901e-05	0.000705141	DOWN
Ccdc129	0.776801	4.96869	1.07379e-05	0.000725802	UP
Zhx3	-1.06224	3.68037	1.09625e-05	0.000738012	DOWN
Ppfia3	0.99541	0.693753	1.14328e-05	0.000766595	UP
Ankrd9	0.821759	2.11169	1.15037e-05	0.000767867	UP
Lpar3	0.776749	6.0363	1.15434e-05	0.000767867	UP
E030044B06Rik	1.38164	2.09258	1.17494e-05	0.000778478	UP
Acad10	0.657694	3.92373	1.18349e-05	0.000781055	UP
Slc43a2	-0.724329	6.68532	1.20051e-05	0.00078918	DOWN
Ctxn1	0.83682	5.22357	1.21485e-05	0.000795488	UP
Lypd8	-4.63464	-2.49467	1.24063e-05	0.000809209	DOWN
Prex1	-0.772405	5.62193	1.27275e-05	0.000823751	DOWN
Abhd11os	1.17117	0.442071	1.27845e-05	0.000824255	UP
Asap2	-0.635646	5.67817	1.34609e-05	0.000864543	DOWN
Ccdc63	-2.52428	-2.07289	1.35454e-05	0.000866366	DOWN
Inpp5d	-0.624703	6.07247	1.35927e-05	0.000866366	DOWN
D930020B18Rik	1.20968	2.50236	1.44142e-05	0.000913998	UP
Lgals9	-0.719606	6.8053	1.44491e-05	0.000913998	DOWN
Sgms1	-0.762115	6.6443	1.52617e-05	0.000961774	DOWN
Scn3a	-0.711928	4.43955	1.5397e-05	0.00096344	DOWN
Mgst1	0.807942	9.45423	1.54031e-05	0.00096344	UP
Slfn5	-0.811397	7.2224	1.55441e-05	0.000968647	DOWN
Tnfrsf13c	-1.08035	2.70775	1.57957e-05	0.00098068	DOWN
Rsad1	0.858552	3.96898	1.58758e-05	0.000982013	UP
Cdh16	-1.26597	3.04975	1.59865e-05	0.000985224	DOWN
Hspa5	-0.72574	9.25401	1.6047e-05	0.000985333	DOWN
Epor	0.809448	2.84438	1.70291e-05	0.0010391	UP
Slc26a9	-0.871344	5.0663	1.70949e-05	0.0010391	DOWN
Ssh2	-0.678702	6.79219	1.71087e-05	0.0010391	DOWN
Lefty1	0.988235	1.82022	1.73186e-05	0.00104806	UP
Tmem38a	0.625043	4.6749	1.8108e-05	0.00109189	UP
Lca5l	1.00983	2.08981	1.8831e-05	0.00113141	UP
Csgalnact1	-0.613134	4.96248	1.89685e-05	0.0011356	DOWN
Lipg	-0.932858	5.94196	1.92756e-05	0.00114988	DOWN
Galnt15	-1.29771	3.24786	1.97854e-05	0.00117195	DOWN
Tm6sf2	0.890272	2.93021	2.06003e-05	0.00121166	UP
Shisa2	0.887088	2.5145	2.09116e-05	0.00122038	UP
Mospd2	-0.810118	5.01816	2.0967e-05	0.00122038	DOWN
Spint2	0.657489	8.42724	2.11271e-05	0.00122314	UP
Fam19a4	-3.30581	-2.53158	2.11603e-05	0.00122314	DOWN
Cyp4f15	0.819362	4.53528	2.14609e-05	0.00123202	UP
Chst4	-1.7251	2.57726	2.24466e-05	0.00127623	DOWN
4833403I15Rik	-2.3779	-0.718446	2.2522e-05	0.00127623	DOWN
Fermt2	-0.59673	8.29746	2.25356e-05	0.00127623	DOWN
Rasl11a	-0.934533	4.76879	2.28089e-05	0.00128736	DOWN
Hmbox1	-0.702942	4.31034	2.33072e-05	0.00130668	DOWN
Ces1c	2.42692	-1.89451	2.33974e-05	0.00130737	UP
Smim6	0.760769	5.5176	2.34895e-05	0.00130815	UP
Pydc3	-0.617855	4.98805	2.38925e-05	0.00132619	DOWN
Acsl1	0.707104	7.56258	2.41635e-05	0.00133681	UP
Ces1b	1.0155	1.68736	2.44867e-05	0.00135023	UP
Slc6a2	-0.794951	7.07931	2.4749e-05	0.00136022	DOWN
Slc16a9	-0.721054	6.89707	2.70204e-05	0.00147538	DOWN
Fam25c	1.7863	-1.29379	2.90662e-05	0.00157682	UP
Foxo3	-1.0417	4.29068	3.0426e-05	0.00163472	DOWN
Gem	-0.691895	4.67616	3.0713e-05	0.00164486	DOWN
Nat8	1.91686	-1.23276	3.17598e-05	0.00169013	UP
Ybx2	1.11701	1.81233	3.34735e-05	0.00177008	UP
Kcnmb1	0.90962	3.86079	3.39981e-05	0.00179217	UP
Cryaa	1.19057	2.15189	3.43318e-05	0.00180409	UP
Fbxo36	0.807539	4.69027	3.49429e-05	0.00183046	UP
Slfn3	-1.13823	1.44142	3.56391e-05	0.00186112	DOWN
Rnf112	-1.78771	-1.12745	3.62247e-05	0.00188582	DOWN
Acoxl	-0.892811	5.6202	3.67091e-05	0.00190336	DOWN
Fam78b	-0.873271	3.00125	3.67887e-05	0.00190336	DOWN
Vav2	-0.789652	4.42097	3.72425e-05	0.00191002	DOWN
Ggta1	-0.65877	6.24787	3.72474e-05	0.00191002	DOWN
Kcnrg	0.834359	5.05279	3.74524e-05	0.00191407	UP
Zfp462	-0.755748	3.72069	3.82557e-05	0.00194918	DOWN
Nsg1	-0.625027	5.70998	3.84615e-05	0.00195373	DOWN
Cxcl15	-0.927658	10.5278	3.86183e-05	0.00195577	DOWN
Mmp28	-0.894827	4.06821	3.90531e-05	0.00197183	DOWN
Sh3bp5	-0.710299	6.22416	3.98699e-05	0.00200703	DOWN
Prx	-0.754782	7.77333	4.01181e-05	0.00201347	DOWN
Kcna1	-1.47417	-0.0929733	4.12298e-05	0.00205723	DOWN
Dgat2	1.08262	4.82061	4.12354e-05	0.00205723	UP
Acsm1	0.794653	4.84164	4.18232e-05	0.00208036	UP
Bdh1	0.775547	3.05814	4.23961e-05	0.00210076	UP
Cd40lg	-1.43188	-0.226097	4.24838e-05	0.00210076	DOWN
Pdgfra	-0.804127	7.48714	4.35372e-05	0.00214411	DOWN
Cdhr3	0.725036	7.13614	4.36164e-05	0.00214411	UP
Itgb3	-0.758703	4.88109	4.42598e-05	0.00216545	DOWN
Nek2	0.796829	5.10988	4.43089e-05	0.00216545	UP
Nr4a3	-1.23026	0.260715	4.4862e-05	0.00218611	DOWN
Mtus2	0.630838	3.81714	4.53161e-05	0.00220184	UP
Rasgrp3	-0.735325	6.41116	4.6131e-05	0.00223495	DOWN
Sh3pxd2a	-0.726299	6.72868	4.65606e-05	0.00224927	DOWN
Bdkrb2	-1.46458	1.06153	4.69195e-05	0.00225201	DOWN
Nhlrc4	0.81797	4.36201	4.69806e-05	0.00225201	UP
Rnf144a	-0.618066	7.48425	4.70205e-05	0.00225201	DOWN
2610018G03Rik	-0.969998	2.64106	4.83592e-05	0.00230289	DOWN
Tmc5	1.3842	3.36959	4.85325e-05	0.00230289	UP
Hsf4	0.737808	3.94306	4.86948e-05	0.00230289	UP
Pglyrp1	0.848081	4.27584	4.87697e-05	0.00230289	UP
Tubb2a	-0.656253	5.57999	4.91173e-05	0.00231279	DOWN
Snx31	-1.21325	-0.11945	4.95601e-05	0.0023271	DOWN
Dusp14	0.653107	6.11744	4.97462e-05	0.00232932	UP
Colq	-0.899926	3.75522	5.01198e-05	0.00234027	DOWN
Slfn2	-0.599101	5.75429	5.05291e-05	0.00235283	DOWN
Samd12	-1.0658	1.2301	5.0854e-05	0.00235488	DOWN
Gbp9	-0.690876	5.8531	5.18049e-05	0.0023923	DOWN
Sema7a	-0.890449	6.5773	5.3996e-05	0.00247667	DOWN
Gm13152	-1.17959	-0.408164	5.40751e-05	0.00247667	DOWN
Foxj1	0.717473	8.21631	5.43776e-05	0.00248374	UP
Pydc4	-0.787324	2.20489	5.46838e-05	0.00249094	DOWN
Spag8	0.859859	4.17275	5.48496e-05	0.00249172	UP
Ncr1	-1.44715	2.6807	5.50926e-05	0.00249599	DOWN
Slc22a3	-0.852599	2.26961	5.62099e-05	0.00253975	DOWN
Zfp423	-0.864476	1.99514	5.71944e-05	0.00257729	DOWN
Gng2	-0.733792	5.56502	5.77546e-05	0.00259224	DOWN
Lmbrd2	-1.02584	2.94064	5.78355e-05	0.00259224	DOWN
Pcdhac2	-1.28259	2.31777	5.9702e-05	0.00266166	DOWN
Mef2a	-0.831472	5.43647	6.02509e-05	0.00267901	DOWN
Col4a1	-0.96206	9.30748	6.05765e-05	0.00268636	DOWN
Bcas1	0.763963	4.09237	6.41217e-05	0.00282861	UP
Ttc36	0.796766	3.17317	6.48757e-05	0.00285436	UP
Zfp366	-1.46403	3.18412	6.59317e-05	0.00288164	DOWN
Krt14	-4.1747	1.16162	6.61181e-05	0.00288164	DOWN
Loxl1	-0.698326	6.24429	6.61323e-05	0.00288164	DOWN
Nrcam	-1.04109	2.54972	6.61834e-05	0.00288164	DOWN
S1pr4	-0.690051	4.57467	6.72898e-05	0.00291467	DOWN
Mettl20	0.612416	5.84444	6.85273e-05	0.00295837	UP
Papss2	-0.709963	4.78372	7.13856e-05	0.00306135	DOWN
Ldlrad1	0.658768	4.57966	7.19986e-05	0.00307886	UP
Arsi	-1.25655	-0.443718	7.26078e-05	0.00309701	DOWN
Bri3	0.616405	5.77363	7.49025e-05	0.00317871	UP
Fkbp11	0.780753	2.63453	7.60577e-05	0.00321958	UP
Neu2	0.808806	1.64854	7.62814e-05	0.00322092	UP
Acss3	-1.05027	2.07451	7.6584e-05	0.00322557	DOWN
Gm1673	1.2301	1.09673	7.69873e-05	0.00323443	UP
Xdh	-0.590057	8.12339	7.73808e-05	0.00324283	DOWN
Mertk	-0.752696	5.36272	7.78757e-05	0.00324779	DOWN
Rhov	0.973788	2.36771	7.78865e-05	0.00324779	UP
Fcrl5	-1.43102	-0.359233	7.86236e-05	0.0032623	DOWN
P2ry10	-0.935532	3.9538	7.9385e-05	0.00327882	DOWN
Chst15	-0.889521	5.21712	7.94131e-05	0.00327882	DOWN
Cttnbp2nl	-0.7133	7.12835	8.05425e-05	0.00331728	DOWN
2010109I03Rik	1.26886	1.62826	8.16398e-05	0.00335423	UP
Gmpr	0.632516	4.24378	8.26044e-05	0.00337804	UP
Foxl1	1.06773	1.15373	8.26222e-05	0.00337804	UP
Gm1966	-1.0063	4.35709	8.29576e-05	0.0033835	DOWN
Gpr171	-0.962758	3.16706	8.33906e-05	0.00339291	DOWN
A630007B06Rik	-0.796007	3.94833	8.48117e-05	0.00343406	DOWN
Cisd1	0.690787	6.03219	8.53096e-05	0.00344589	UP
B930041F14Rik	0.727438	2.43842	8.77031e-05	0.00352558	UP
BC030500	1.63618	0.489436	8.80692e-05	0.00353183	UP
Ampd3	-0.588501	5.19463	8.98841e-05	0.00359601	DOWN
Ifi44	-0.875471	4.1815	9.05498e-05	0.00361401	DOWN
Fcrla	-0.941948	3.76216	9.09627e-05	0.00362187	DOWN
Errfi1	-0.725353	7.75052	9.30876e-05	0.0036977	DOWN
Sash3	-0.780172	4.77263	9.4354e-05	0.00373855	DOWN
Pon1	0.667485	7.65398	9.55966e-05	0.00376171	UP
Grhpr	0.595742	4.39646	9.69312e-05	0.00380153	UP
Slc7a1	-0.636928	4.20332	9.78235e-05	0.00381863	DOWN
Mrc2	-0.586491	6.41487	9.83634e-05	0.00381863	DOWN
Adamdec1	0.840715	4.34787	9.841e-05	0.00381863	UP
Pigyl	0.632957	4.84059	9.90333e-05	0.00383394	UP
Mettl21e	-1.06333	1.61123	9.9694e-05	0.00385062	DOWN
Ces1f	0.874169	3.7232	0.000101069	0.00389186	UP
Rac3	0.673361	5.27644	0.000101529	0.00389186	UP
Sprr1a	-1.87166	0.690718	0.00010169	0.00389186	DOWN
Man1a	-0.882177	5.33039	0.000102774	0.00392438	DOWN
Phf11b	-0.766646	3.17413	0.000103018	0.00392474	DOWN
Ces1e	0.671489	4.5158	0.000104292	0.00396307	UP
Entpd1	-0.701202	6.8664	0.000104497	0.00396307	DOWN
Scube2	-1.29872	4.2341	0.000104864	0.00396801	DOWN
Gm11517	1.03752	2.47108	0.000106371	0.00400696	UP
Fgf16	1.38568	-0.83935	0.000108814	0.00408979	UP
Ugt1a6a	0.5954	4.77238	0.000113027	0.00422552	UP
Slc44a4	0.602901	5.31945	0.000113338	0.00422552	UP
Gm11435	-1.45728	-0.508134	0.000113433	0.00422552	DOWN
Jade2	-0.68911	5.84394	0.000114988	0.00426447	DOWN
Cnot6	-0.617996	5.29951	0.000116164	0.0042986	DOWN
Tspan1	0.636272	7.56605	0.000116918	0.00431695	UP
Sbspon	0.94828	1.89047	0.000117325	0.00432067	UP
Ak8	0.74706	4.20374	0.000117534	0.00432067	UP
Sfmbt2	-1.26215	1.33276	0.000121197	0.00441485	DOWN
Slc5a8	1.69525	2.41284	0.00012159	0.00441485	UP
Map3k3	-0.681068	6.22226	0.000121676	0.00441485	DOWN
Heg1	-1.04429	6.72112	0.000122082	0.00442001	DOWN
Sds	2.07405	-1.81769	0.00012481	0.00449935	UP
Cnr2	-0.925229	3.60783	0.000125378	0.0045101	DOWN
Myb	0.704735	5.80452	0.000128925	0.00461788	UP
F3	0.633108	6.66378	0.000131773	0.0047011	UP
Gdpd2	-0.808665	5.11351	0.000131809	0.0047011	DOWN
Gm16523	3.59688	-2.94814	0.000133189	0.00474022	UP
Cpeb1	0.903032	4.30961	0.000135138	0.00478926	UP
6030466F02Rik	-1.61419	-1.65118	0.000136035	0.00481086	DOWN
Wdr34	0.681175	5.15863	0.000136413	0.0048141	UP
Ankrd37	0.935217	3.00447	0.000137531	0.00483898	UP
Slc5a6	0.696257	2.96696	0.000137696	0.00483898	UP
Sdk2	-1.86544	-0.462021	0.000138502	0.00485712	DOWN
E130012A19Rik	0.852676	2.91039	0.00013888	0.00486022	UP
Cdh3	-1.29996	0.685361	0.00014154	0.0049327	DOWN
Fzd4	-0.818819	5.77991	0.000143852	0.0049822	DOWN
Tspan11	-0.6274	6.09471	0.000144333	0.00498856	DOWN
Aplp1	-0.75655	3.06267	0.000144955	0.00499232	DOWN
Tcte1	0.605571	5.20068	0.000145037	0.00499232	UP
Plch2	0.632135	3.95586	0.000146448	0.00503056	UP
Cxx1a	-0.622772	4.3468	0.000147524	0.00505714	DOWN
Tusc5	-0.644227	3.85603	0.000148111	0.00505889	DOWN
Aspn	0.627279	5.35949	0.00014842	0.00505889	UP
Six1	0.904373	4.5307	0.00014848	0.00505889	UP
Vstm5	-1.14262	0.367101	0.000150326	0.00511141	DOWN
Lrp5	-0.836776	6.74404	0.000150699	0.0051137	DOWN
Fam180a	-1.24112	1.84244	0.000152025	0.0051379	DOWN
Vwa2	-2.49835	-1.94151	0.00015281	0.00514629	DOWN
Tmem232	0.780027	4.6189	0.000155331	0.00520789	UP
Dsg2	0.585052	5.18069	0.000155339	0.00520789	UP
H2-T24	-0.845317	5.10993	0.000159235	0.00530683	DOWN
Galnt10	-0.790677	4.11572	0.00015924	0.00530683	DOWN
Fam111a	-0.658836	4.8848	0.000159663	0.00530908	DOWN
Sbk3	1.23246	3.20239	0.000160006	0.00530908	UP
Col4a4	-0.690829	6.41727	0.000161562	0.00533502	DOWN
Il12rb2	-1.79444	0.375504	0.000161794	0.00533502	DOWN
Mapk13	0.645691	4.81256	0.000161995	0.00533502	UP
Luzp1	-0.648397	6.30377	0.000163686	0.00538015	DOWN
Meig1	1.03463	4.38275	0.000169652	0.0055363	UP
Cyyr1	-1.00037	5.52664	0.000169758	0.0055363	DOWN
C2	-1.31562	4.81632	0.000170769	0.00555546	DOWN
Efhc1	0.741703	5.67579	0.000171009	0.00555546	UP
Siglec5	-1.08823	2.97029	0.000172857	0.00559382	DOWN
Flt3l	0.700282	5.61532	0.000173345	0.00559882	UP
Nxnl2	-1.3551	-0.542949	0.000174095	0.00561223	DOWN
Pld6	1.05197	0.00348555	0.000175166	0.00562255	UP
Trim56	-0.902402	3.8697	0.000175757	0.00562255	DOWN
Tspan9	-0.623696	7.90382	0.00017772	0.00566374	DOWN
Disc1	-1.3347	-0.389661	0.00017885	0.00568893	DOWN
Npnt	-1.19189	8.07897	0.000181857	0.00577362	DOWN
Tmem151a	-1.0077	2.50296	0.000182228	0.00577447	DOWN
Krt80	-0.758213	6.52146	0.000184275	0.00580904	DOWN
Pde3a	-1.01612	4.67128	0.000184402	0.00580904	DOWN
Engase	0.621968	4.254	0.000184898	0.00580904	UP
Col3a1	-0.775703	9.01866	0.000185052	0.00580904	DOWN
Klhl38	0.714645	2.97296	0.000185762	0.00582044	UP
Glycam1	-8.18796	-0.882274	0.000186989	0.00582817	DOWN
Rftn2	-0.724715	4.48932	0.000187052	0.00582817	DOWN
BC064078	0.657464	3.20435	0.000189518	0.00588312	UP
Pi15	-0.737012	4.0944	0.000192706	0.00594079	DOWN
Gsta4	0.687613	7.40081	0.000192924	0.00594079	UP
Abcb5	-7.13508	-1.71786	0.000193147	0.00594079	DOWN
Snx22	-1.01158	3.63897	0.000195224	0.00598271	DOWN
Treml2	-0.910584	2.93532	0.00019597	0.0059897	DOWN
Syne4	0.845684	2.98718	0.000196167	0.0059897	UP
Itih2	0.795972	4.29275	0.000199569	0.00605566	UP
Olfm2	-1.15817	2.59113	0.000199997	0.00605566	DOWN
Tmem212	0.849528	6.51578	0.000200133	0.00605566	UP
Baiap2l2	1.09032	0.16959	0.000200744	0.00606318	UP
Ccdc67	0.875707	3.80347	0.00020182	0.00607875	UP
Ddah1	-0.685819	4.98049	0.000201985	0.00607875	DOWN
Syt17	-0.897355	0.917575	0.000202411	0.00608067	DOWN
Calml3	1.47405	4.06465	0.000205589	0.00616154	UP
9230104L09Rik	-0.6574	3.45711	0.000205838	0.00616154	DOWN
Mttp	0.66943	3.25305	0.000208774	0.00623829	UP
Gpr116	-0.677879	10.1349	0.000209617	0.00624371	DOWN
Prr5	-0.843226	2.49924	0.000209701	0.00624371	DOWN
Wfdc13	1.0838	1.78875	0.000214642	0.00636821	UP
St8sia6	0.910755	2.47968	0.000215167	0.00637251	UP
Smim22	0.786405	4.03863	0.000220427	0.00649051	UP
1700024G13Rik	0.887282	4.35276	0.0002207	0.00649051	UP
Kif13b	-0.624042	4.52624	0.000229126	0.00670303	DOWN
Aldh3b1	0.607691	7.41247	0.000230041	0.00671808	UP
BC048546	1.07428	5.80733	0.000234877	0.00683548	UP
Gm867	1.02891	5.64272	0.000237182	0.00688637	UP
Pecam1	-0.616879	9.5485	0.000237758	0.00688637	DOWN
Nmur1	-1.68815	-0.623647	0.000237858	0.00688637	DOWN
A430078G23Rik	-1.07272	1.9463	0.000240503	0.006939	DOWN
Bst1	-0.611159	4.65887	0.000242197	0.00697112	DOWN
Col5a1	-0.634987	5.80073	0.000242448	0.00697112	DOWN
St3gal1	-0.637762	6.96732	0.00024961	0.0071403	DOWN
Tex11	0.770705	2.3586	0.000251211	0.00716164	UP
D830031N03Rik	-0.706087	4.18928	0.000253881	0.00722547	DOWN
Prdx5	0.592303	7.34566	0.000255008	0.00724526	UP
Pbx4	1.00716	1.6817	0.000257057	0.00728084	UP
Tlr9	-1.39164	1.16771	0.000257627	0.00728084	DOWN
Cd79a	-1.04905	5.32799	0.000258095	0.00728084	DOWN
Fem1c	-0.617539	4.63327	0.000259044	0.00728084	DOWN
Klhdc9	0.99572	2.24528	0.00025926	0.00728084	UP
Mmp14	-0.770273	5.68629	0.000259301	0.00728084	DOWN
Nxph1	-2.14404	-1.20638	0.000264103	0.00740326	DOWN
Col4a3	-0.946854	7.50693	0.000264552	0.00740348	DOWN
Cbl	-0.880764	3.52383	0.000265708	0.00742343	DOWN
Pkhd1l1	-1.18398	3.88108	0.000267059	0.00743639	DOWN
Lamb1	-0.82025	6.50625	0.000269125	0.0074691	DOWN
Atp6v0a4	-1.07105	2.48279	0.000271857	0.00751422	DOWN
Tmem14a	0.593911	3.44356	0.000273366	0.00753174	UP
Sh3kbp1	-0.618041	5.03556	0.00027406	0.00753174	DOWN
Ppp2r2c	-1.21297	1.57807	0.000274527	0.00753174	DOWN
Ankk1	1.28036	-0.747194	0.000277455	0.00758932	UP
Cd177	0.754158	3.24315	0.000280398	0.00765523	UP
Mnda	-0.897549	1.0207	0.000280955	0.00765797	DOWN
Tead4	-0.741501	3.71009	0.000286428	0.00776924	DOWN
Slc37a2	-0.712704	2.23427	0.000293074	0.00793666	DOWN
Sptssb	0.892601	2.28053	0.000295644	0.00799335	UP
Nkx6-2	-1.7754	-1.24843	0.000296176	0.00799484	DOWN
Plcg2	-0.714508	4.58475	0.000297568	0.00801951	DOWN
Ildr2	-1.29354	2.73932	0.00029995	0.00807072	DOWN
Rapgef5	-0.969627	5.98382	0.000303114	0.00814278	DOWN
Mreg	-0.84493	2.00137	0.00030424	0.00814692	DOWN
9930111J21Rik1	-1.09297	1.86975	0.000308329	0.00821704	DOWN
Gzmm	0.979878	1.49047	0.000312786	0.00830941	UP
Creb3l2	-0.819326	4.93977	0.000314415	0.00832061	DOWN
Arhgap25	-0.586486	4.71735	0.000319809	0.00844178	DOWN
Elof1	0.700398	7.3697	0.000320287	0.00844178	UP
Kcnq5	-0.621889	3.48657	0.000322529	0.00844868	DOWN
BC094916	-1.10303	0.599675	0.000326297	0.0085331	DOWN
Tmem136	-0.725532	2.55909	0.000327934	0.00856254	DOWN
Kcnj15	-0.664274	7.08125	0.000328495	0.00856387	DOWN
Dock2	-0.731672	5.14828	0.000329903	0.00857782	DOWN
Pdzk1	-3.30381	-2.57337	0.000333278	0.00864063	DOWN
Has3	0.888044	1.87567	0.000333502	0.00864063	UP
Krtcap3	0.69928	4.72725	0.00034671	0.00896899	UP
Gm4759	-1.63096	-0.389299	0.000348462	0.00898488	DOWN
Kcnk12	0.887285	2.56904	0.000350187	0.00900334	UP
Ccr6	-1.28398	0.304096	0.000352388	0.00904606	DOWN
Syk	-0.688338	6.00354	0.000354689	0.00908786	DOWN
4930486L24Rik	-0.785548	2.60909	0.000361935	0.00923457	DOWN
4930404N11Rik	1.04355	2.06347	0.000362676	0.00923942	UP
Rnf141	-0.653855	3.94607	0.000365355	0.00929354	DOWN
Ly9	-0.905537	3.26787	0.000369817	0.00939036	DOWN
Rerg	-0.738642	4.36368	0.000370282	0.00939036	DOWN
Ets1	-0.634207	7.82475	0.000372046	0.00940665	DOWN
1700007G11Rik	0.804677	4.08407	0.000375289	0.00947436	UP
Fkbp5	-0.784041	5.35002	0.000377052	0.00947606	DOWN
Ece1	-0.619806	8.58776	0.00038144	0.00957198	DOWN
Wdr20rt	2.61542	-1.89751	0.000382462	0.00957895	UP
Sulf1	-0.928253	5.63567	0.000383432	0.00957895	DOWN
4930578C19Rik	-1.00875	1.55637	0.000384124	0.00958194	DOWN
Pcnxl2	-1.3162	0.866428	0.000387753	0.00964568	DOWN
2410004P03Rik	0.700769	6.24785	0.00038813	0.00964568	UP
Pou2af1	-0.98376	4.52558	0.000400164	0.00987646	DOWN
Hcls1	-0.691942	4.9316	0.0004034	0.00992981	DOWN
Il6ra	-0.649149	4.90717	0.000404243	0.00993595	DOWN
AU040972	1.22911	6.47359	0.000407677	0.00999467	UP
Chad	0.653072	6.61097	0.000407824	0.00999467	UP
2300005B03Rik	1.1844	1.255	0.000412838	0.0101028	UP
Itgb6	-0.647259	5.50216	0.000414445	0.0101273	DOWN
Ntn5	1.15474	-0.0175912	0.000420618	0.0102186	UP
Wnt7b	0.669299	3.39286	0.000422373	0.0102464	UP
Pax8	-6.40279	-2.2827	0.0004254	0.0103049	DOWN
Dmkn	0.719631	6.04647	0.000428405	0.0103627	UP
March1	-0.878145	3.71995	0.000440663	0.0105989	DOWN
Pik3ap1	-0.989196	3.71476	0.000451923	0.0108223	DOWN
5930430L01Rik	0.682468	2.41689	0.000460037	0.010972	UP
Gsta2	0.878924	3.08942	0.000465242	0.0110447	UP
Tmeff2	-0.59169	3.4204	0.000465985	0.0110447	DOWN
Cd79b	-0.766466	6.04702	0.000466482	0.0110447	DOWN
Lama1	-1.15375	0.794382	0.000467144	0.0110448	DOWN
Rab17	0.898526	1.73729	0.000473839	0.0111873	UP
Unc79	0.833256	4.01373	0.000478881	0.0112811	UP
Slc17a2	-1.1168	-0.389521	0.000479161	0.0112811	DOWN
Lyzl4	1.05898	0.0889532	0.000480061	0.0112865	UP
Acot10	-0.714431	1.71832	0.00048399	0.011347	DOWN
Serpind1	-0.928096	1.66535	0.00048544	0.0113651	DOWN
Smim5	0.816628	4.92111	0.000489931	0.0114437	UP
Clcn2	0.720333	3.23841	0.000490163	0.0114437	UP
6030419C18Rik	-0.930024	2.84405	0.000493563	0.0114752	DOWN
Adck4	0.608953	6.00036	0.000497318	0.0115465	UP
Niacr1	0.745076	3.43196	0.000498822	0.0115635	UP
Klf7	-0.882833	2.95482	0.000499433	0.0115635	DOWN
Klhl14	-1.08611	0.450246	0.000500434	0.0115707	DOWN
Il22ra2	-1.33237	0.259888	0.000509231	0.0117001	DOWN
Lrrc52	-2.19489	-2.26108	0.000509856	0.0117001	DOWN
1700009P17Rik	0.78587	6.34983	0.000510216	0.0117001	UP
Ddit4l	0.662387	3.20341	0.00051507	0.0117952	UP
1700026L06Rik	0.727006	4.37148	0.000527047	0.0120203	UP
Kcna2	-0.823505	3.14893	0.000529212	0.0120532	DOWN
Exo1	0.78158	0.883429	0.000534125	0.0121448	UP
E030003E18Rik	-1.3919	1.40782	0.00053565	0.0121503	DOWN
B430010I23Rik	0.68791	5.61052	0.000537589	0.0121778	UP
Lrrc4b	1.10487	0.243413	0.000541259	0.0122444	UP
Tmprss6	1.09182	0.0403568	0.000542134	0.0122477	UP
Clic6	0.608777	7.16273	0.000550741	0.012392	UP
Rasd2	0.799478	2.50494	0.000556724	0.0125099	UP
Pemt	0.775977	1.69941	0.000558599	0.0125185	UP
Morn3	0.819901	3.97082	0.000563836	0.0126021	UP
Edil3	-0.632305	4.52383	0.00056497	0.0126106	DOWN
Reg3g	1.3489	7.54666	0.000569976	0.0126886	UP
Bcl11a	-0.833944	2.57452	0.000570771	0.0126894	DOWN
Kctd14	0.638762	3.71765	0.000571989	0.0126983	UP
Otx1	1.16921	2.13039	0.000572685	0.0126983	UP
Peg3	-0.687385	3.74329	0.000579357	0.0128293	DOWN
Kcnj2	-0.594431	4.76644	0.000581434	0.0128583	DOWN
Ptpn20	1.42487	-0.255174	0.000589925	0.0130117	UP
Dync2h1	0.585196	5.52402	0.000607611	0.0132968	UP
Il16	-0.721131	4.96837	0.00061029	0.0133381	DOWN
Dnaic1	0.612862	4.96592	0.000611569	0.0133486	UP
Tspan18	-0.723637	7.05907	0.000612741	0.0133568	DOWN
Sstr2	0.746079	0.81082	0.000622986	0.013475	UP
9330158H04Rik	0.964797	1.40505	0.000624264	0.0134852	UP
Pthlh	0.899179	1.53905	0.000630271	0.0135975	UP
Adamtsl2	-0.763304	5.86023	0.000631529	0.0136071	DOWN
Vps37d	0.815038	1.24095	0.000633405	0.0136262	UP
Gfod1	-0.685923	4.62477	0.00063404	0.0136262	DOWN
Mgl2	-0.772303	4.08594	0.000641321	0.0137018	DOWN
Slc2a4	0.752959	3.65735	0.000641529	0.0137018	UP
Msln	-1.1803	5.97539	0.000641606	0.0137018	DOWN
Jakmip1	-0.913176	1.83596	0.000646228	0.0137646	DOWN
Serpina3i	-0.976481	-0.252462	0.000650251	0.0138327	DOWN
Slamf7	-0.847146	2.83263	0.000658685	0.0139766	DOWN
Megf10	-1.24099	-0.340227	0.000660987	0.0140027	DOWN
Gprc6a	-1.04334	2.0126	0.000662909	0.0140027	DOWN
Bnc1	-1.62172	2.13261	0.000664925	0.0140027	DOWN
Bach2	-0.676735	4.36279	0.000668243	0.0140373	DOWN
Lypd6b	0.784528	3.32894	0.00067184	0.0140952	UP
Clec1a	-0.615293	6.95064	0.000674379	0.0141006	DOWN
Scn1b	0.590108	4.04639	0.000674594	0.0141006	UP
Wif1	0.680055	3.76242	0.000675035	0.0141006	UP
Eng	-0.620444	9.05206	0.000676862	0.0141122	DOWN
Ccr7	-0.636112	4.51675	0.00068189	0.0141818	DOWN
Cmklr1	-0.770652	5.78664	0.000685546	0.0142402	DOWN
Gm973	0.611407	4.72941	0.000689715	0.014309	UP
Fosb	1.57253	3.58301	0.000690573	0.0143091	UP
Slc19a3	-0.694379	2.56613	0.000692194	0.0143249	DOWN
Gal3st1	0.594087	3.87693	0.000693046	0.0143249	UP
Zbtb8b	-1.08098	-0.490793	0.000697406	0.0143619	DOWN
Gdf6	-1.38976	-1.3092	0.000699521	0.014367	DOWN
Rnase1	-2.21091	-2.60814	0.000704662	0.0144228	DOWN
Tceal6	1.75304	-1.43865	0.000713859	0.0145909	UP
Hint2	0.632505	4.88096	0.000714831	0.0145909	UP
Rassf10	0.67075	2.97006	0.000716679	0.0145909	UP
Ikzf1	-0.728149	5.18586	0.00071723	0.0145909	DOWN
Nid2	-0.68816	3.70886	0.000722153	0.0146733	DOWN
Bola1	0.625023	3.8536	0.000723284	0.0146785	UP
Lrrc51	0.931555	5.61957	0.000728532	0.0147671	UP
Rhof	-0.737751	3.21751	0.000729959	0.0147781	DOWN
Klrc2	-1.38802	0.175517	0.000736057	0.0148478	DOWN
Tmod2	-0.681451	5.63236	0.00073972	0.0149038	DOWN
Chrna7	-1.64173	-1.45584	0.000741261	0.0149051	DOWN
Fn3k	0.800384	2.3259	0.000741565	0.0149051	UP
Cdh5	-0.673867	9.48078	0.000747009	0.0149815	DOWN
Elf4	-0.624913	5.0741	0.000747829	0.0149815	DOWN
Ago2	-0.672632	4.33127	0.000748939	0.0149815	DOWN
Plvap	-0.59769	8.76616	0.000750878	0.0150023	DOWN
Flrt2	-0.733707	4.10288	0.000753001	0.0150268	DOWN
Sla	-0.761442	4.88354	0.000764628	0.0151686	DOWN
F2	1.15038	-0.0249471	0.000765639	0.0151707	UP
Mapk12	0.6383	6.08964	0.00076911	0.0152113	UP
Tmem108	-0.770433	2.09721	0.000769791	0.0152113	DOWN
BC018242	0.685593	3.68884	0.000780081	0.01533	UP
S100a6	0.598644	8.33936	0.000784499	0.0153988	UP
Cxcr5	-0.852809	3.60577	0.000786858	0.0154086	DOWN
Wdr72	0.732795	3.48724	0.000787133	0.0154086	UP
Hspb7	0.78717	4.91748	0.000787756	0.0154086	UP
Nod2	-0.798263	2.87446	0.000792933	0.0154661	DOWN
Igfbp2	0.614663	7.54155	0.000793463	0.0154661	UP
Ikzf3	-0.927348	3.70374	0.000795514	0.015476	DOWN
Themis	-1.25057	1.02211	0.000796684	0.015476	DOWN
Sema3c	-0.655231	8.88018	0.000796741	0.015476	DOWN
Nphp4	0.597827	3.68324	0.000802361	0.0155198	UP
Slfn8	-0.820395	2.89907	0.000805838	0.0155625	DOWN
Slc27a2	0.945265	2.89462	0.000815621	0.0157027	UP
Pvrl1	-0.595183	5.05617	0.000815905	0.0157027	DOWN
Iqck	0.775185	3.65509	0.00081967	0.0157355	UP
Igdcc4	0.840975	2.27395	0.000820427	0.0157355	UP
Itga6	-0.591439	7.31878	0.000822711	0.0157554	DOWN
Cxcl3	-1.36207	-1.41667	0.000832817	0.0158424	DOWN
Golt1a	0.877029	2.27775	0.00083945	0.0159362	UP
Hsd17b7	-0.644385	3.39508	0.000840418	0.0159366	DOWN
Btbd7	-0.692985	4.92886	0.00084283	0.0159462	DOWN
Myrf	-0.608373	5.52835	0.000848859	0.0160151	DOWN
Gm3776	2.1939	-2.6119	0.000855972	0.0161219	UP
Cdc6	0.663541	1.69795	0.000856923	0.0161219	UP
H1fx	0.791697	1.53678	0.000868763	0.0162716	UP
Ada	-0.743659	1.92168	0.0008772	0.0164006	DOWN
Tox2	-0.79466	3.25213	0.000877609	0.0164006	DOWN
Lrrn1	-1.32254	-0.945934	0.000880535	0.016437	DOWN
Rbm24	0.694964	3.94307	0.000884004	0.0164834	UP
Cst9	-1.74048	-1.65854	0.000886498	0.0164942	DOWN
Sgtb	-0.744424	2.71154	0.00089108	0.0165294	DOWN
Lrrc17	0.593797	3.10074	0.000892515	0.0165318	UP
Eomes	-1.08797	1.73657	0.000893536	0.0165324	DOWN
Lrrc56	0.681966	4.76638	0.000897782	0.0165744	UP
Samd3	-0.907863	1.54046	0.00090044	0.0165869	DOWN
2310007L24Rik	0.857744	3.81785	0.000902482	0.0166063	UP
Muc4	0.607361	6.09486	0.000907372	0.0166779	UP
Spon1	-0.732043	7.27804	0.000909531	0.0166993	DOWN
Fitm1	1.19418	0.0514501	0.000918577	0.0168102	UP
Loxl2	-0.727786	4.4787	0.000920409	0.0168253	DOWN
Gpr133	-0.620482	3.64302	0.000926678	0.0169142	DOWN
Proc	0.88837	0.906978	0.000934808	0.0170328	UP
Klrb1c	-1.11307	3.49173	0.000948381	0.0171978	DOWN
Syt5	0.627832	4.98938	0.000948992	0.0171978	UP
Mmp7	-4.55976	-2.61979	0.000952358	0.0172215	DOWN
Shroom4	-0.849315	3.47929	0.000958041	0.017287	DOWN
Tfap4	0.615925	3.33849	0.000959774	0.0172997	UP
Ckmt1	0.592741	5.24923	0.000966114	0.0173579	UP
Rcor1	-0.690742	4.14841	0.000973552	0.0174575	DOWN
4933436C20Rik	0.608596	3.9956	0.000987009	0.0176388	UP
Pknox2	-0.734001	4.88716	0.000993283	0.0177321	DOWN
Sprr2f	-6.19733	-2.42645	0.00100021	0.0178178	DOWN
Gmnn	0.668926	4.4024	0.00101732	0.0180476	UP
Was	-0.858874	3.45709	0.0010185	0.0180476	DOWN
Ccdc87	0.753375	2.2416	0.00102305	0.0180725	UP
Prkar2a	-0.624726	5.91588	0.00102313	0.0180725	DOWN
Ifi204	-0.749862	2.43529	0.00102718	0.0181059	DOWN
Hist2h2ac	2.17998	-2.61563	0.00102836	0.0181076	UP
Muc5b	0.659785	7.63733	0.00103078	0.0181312	UP
BC005764	0.699824	1.62016	0.00103535	0.0181544	UP
Il2rb	-1.01404	4.02389	0.00104155	0.0182249	DOWN
Ttc25	0.653126	5.03604	0.00104308	0.0182252	UP
1700001J03Rik	1.28603	-0.0363173	0.00104374	0.0182252	UP
Eppk1	0.720769	3.64128	0.00104604	0.0182367	UP
Col4a2	-0.784005	8.94989	0.00104675	0.0182367	DOWN
Il10	2.00364	-2.16181	0.00104957	0.0182374	UP
Vipr1	0.592329	3.23757	0.00104987	0.0182374	UP
Gkn3	0.925862	1.69165	0.00105303	0.0182732	UP
Fgf10	-0.626147	3.97874	0.00105537	0.0182949	DOWN
Sv2b	-1.44295	-1.50577	0.00105801	0.0183139	DOWN
Lypd2	0.837962	6.61159	0.00106384	0.0183668	UP
Dpysl3	-0.891211	3.37393	0.00106623	0.018388	DOWN
Fbxw9	0.585153	5.10913	0.00107554	0.0185106	UP
Fam101a	-0.69148	2.62697	0.00107841	0.0185107	DOWN
Clca2	-3.5698	-1.63523	0.00107932	0.0185107	DOWN
Tubb4a	-0.77144	4.13068	0.00108048	0.0185107	DOWN
Crb2	-1.69386	0.684459	0.00108107	0.0185107	DOWN
1700001C02Rik	0.795284	4.53571	0.00108354	0.0185225	UP
Dynlrb2	0.785923	6.76469	0.00108508	0.0185225	UP
Cd163l1	1.0126	0.735396	0.00110268	0.0187847	UP
Oprd1	1.01601	-0.701626	0.00110626	0.0188229	UP
1700003E16Rik	0.678557	4.42983	0.00110716	0.0188229	UP
Ptprq	-1.71086	-1.16564	0.00111101	0.0188691	DOWN
Pde6g	1.31508	-1.3999	0.0011198	0.0189993	UP
Tdo2	-1.08526	-0.458921	0.00112258	0.0190271	DOWN
Arl5b	-0.61702	3.76717	0.00112499	0.0190395	DOWN
D8Ertd82e	-0.940911	2.91731	0.00112559	0.0190395	DOWN
Bin2	-0.750472	4.53478	0.00113036	0.0190847	DOWN
Pcp4l1	0.639134	7.44608	0.00113342	0.0191142	UP
Gucy1a3	-0.586016	7.84574	0.00115114	0.0193352	DOWN
A930001A20Rik	0.748069	2.54003	0.00115907	0.0193907	UP
Hvcn1	-0.679011	4.66962	0.00116171	0.0194156	DOWN
Nr1d1	0.713192	7.50433	0.00116541	0.0194579	UP
Klra8	-1.24914	0.222943	0.0011842	0.0197321	DOWN
A930003A15Rik	1.04197	0.722459	0.00118972	0.0197849	UP
Dnmt3l	1.32736	-1.11049	0.00119334	0.0198256	UP
Heyl	-0.604641	5.48527	0.00119546	0.0198411	DOWN
A530032D15Rik	-1.34866	-0.83598	0.00120181	0.0198989	DOWN
Ttc34	0.646584	3.64152	0.00120205	0.0198989	UP
BC051142	0.802394	0.699794	0.00120367	0.0198989	UP
Sprr2g	-6.0012	-2.55754	0.00120369	0.0198989	DOWN
Nr1i2	0.859186	1.86804	0.00120765	0.0199447	UP
Krt6a	-4.84448	-2.42697	0.00121263	0.0200071	DOWN
Itga1	-0.754539	6.72642	0.00122057	0.0200986	DOWN
Fn1	-0.730715	7.73434	0.00122223	0.0201061	DOWN
Ccdc78	0.880445	5.67987	0.00122451	0.020124	UP
Trp73	0.594271	4.90859	0.001237	0.0202697	UP
Dpy19l4	-0.666308	3.97492	0.0012481	0.0204315	DOWN
Armcx4	-0.735331	5.0859	0.00126618	0.0206872	DOWN
Kif19a	0.664779	5.12979	0.00127641	0.0207934	UP
Kiss1	1.21216	-0.689583	0.00128981	0.0209507	UP
Gm872	0.728024	2.87197	0.00129285	0.0209595	UP
Artn	0.810949	1.57846	0.00130376	0.0210955	UP
Fga	-1.52178	-0.820449	0.00131797	0.0212813	DOWN
Spa17	0.747118	4.88927	0.00131943	0.0212813	UP
Ms4a6b	-0.688384	4.37325	0.00132032	0.0212813	DOWN
Prkcb	-0.701949	4.50497	0.00133593	0.0214709	DOWN
Cpeb4	-0.722328	4.07491	0.00134235	0.0215329	DOWN
Riiad1	0.802786	4.77455	0.00134431	0.0215437	UP
Mob1a	-0.690539	5.26772	0.00134764	0.0215764	DOWN
Reep1	-0.60059	4.20941	0.00135463	0.021647	DOWN
Hmgcs2	-0.716019	6.33824	0.00135785	0.0216571	DOWN
Ptar1	-0.746127	1.97636	0.00136025	0.0216747	DOWN
Junb	0.746797	7.31939	0.00136896	0.0217724	UP
Gm3696	2.43757	-2.64151	0.00137165	0.0217724	UP
Dnali1	0.590767	6.38825	0.00137645	0.0217724	UP
Myh2	4.26782	-0.766299	0.00137685	0.0217724	UP
Spred2	-0.777476	4.14514	0.00137708	0.0217724	DOWN
Ppil6	0.737806	5.13205	0.00137926	0.0217724	UP
Ncoa4	-0.647545	2.62907	0.00138172	0.0217724	DOWN
Hgf	-1.04805	3.31982	0.00138196	0.0217724	DOWN
AI317395	0.779398	2.90665	0.00139153	0.0218614	UP
Syne3	-0.676576	2.74355	0.00139322	0.0218676	DOWN
Gsdmc2	-5.18563	-2.17341	0.00139789	0.0219203	DOWN
Cftr	-0.730769	3.54703	0.00141329	0.0220791	DOWN
Car11	0.952792	1.23447	0.00142208	0.0221362	UP
Bank1	-0.824831	3.96966	0.00143145	0.0222385	DOWN
Mef2b	1.14506	-0.552336	0.00143915	0.0222962	UP
Arsj	-0.855241	1.03175	0.00145695	0.0225511	DOWN
Col5a2	-0.610295	6.52903	0.00147201	0.0227213	DOWN
Ccr4	-1.41435	-0.844849	0.00148336	0.0228334	DOWN
Lyplal1	0.602345	3.16556	0.00148829	0.0228673	UP
Itgam	-0.839143	4.15227	0.00149911	0.0229736	DOWN
Pzp	-1.05498	-0.519922	0.00150737	0.0230548	DOWN
Cers6	-0.928917	2.91765	0.00152338	0.023236	DOWN
Syce1	3.29659	-2.24877	0.00153138	0.0233311	UP
Ypel4	1.05472	-0.0666224	0.0015325	0.0233311	UP
Il1a	-0.682692	1.96847	0.00153657	0.0233311	DOWN
Hsf2bp	0.91117	0.0285726	0.00153844	0.0233384	UP
Mir1199	1.13044	-0.262407	0.00155902	0.0235507	UP
Lpl	-0.697272	7.88898	0.00155947	0.0235507	DOWN
Tmem53	0.593438	3.32779	0.00159328	0.0239751	UP
Slc5a12	-0.65632	3.51227	0.00160155	0.0240578	DOWN
Fgd3	-1.1459	2.13394	0.00160908	0.0241141	DOWN
Rad51b	0.80772	2.07593	0.00161008	0.0241141	UP
Tcf7	-0.611838	5.28258	0.00161473	0.0241246	DOWN
Styxl1	0.894595	2.6802	0.00161711	0.0241248	UP
Fbxl13	0.650388	3.24689	0.00161762	0.0241248	UP
Gm14378	0.782734	2.52267	0.00162381	0.0241955	UP
C7	-0.97543	6.31234	0.00162806	0.0242373	DOWN
Msc	-1.05481	0.771137	0.00164872	0.0244709	DOWN
Scarna13	2.01945	-0.899794	0.00165303	0.0244709	UP
Kcnmb2	0.633432	5.10355	0.00165944	0.0245301	UP
Gm13546	-1.35069	-0.471849	0.0016647	0.0245863	DOWN
Gm5918	0.651127	4.89349	0.00167412	0.0246602	UP
Chrdl1	-0.736434	3.93955	0.00168058	0.0246616	DOWN
Lrrc55	1.85967	-2.14195	0.00168209	0.0246616	UP
Klrk1	-0.92333	3.35731	0.00168421	0.0246616	DOWN
Rpl39l	2.08177	-2.66904	0.00168452	0.0246616	UP
Palld	-0.92938	3.57288	0.00168847	0.024698	DOWN
Cacna1e	-0.945697	0.720274	0.00170788	0.0249383	DOWN
D430041D05Rik	1.05531	0.819311	0.00171046	0.0249542	UP
Tekt4	0.667287	5.08238	0.00173279	0.0252224	UP
Col13a1	-0.821272	4.98329	0.00173336	0.0252224	DOWN
Prdm11	-0.738588	0.834761	0.00173575	0.0252283	DOWN
Dpcd	0.637292	5.64776	0.00173677	0.0252283	UP
H2-Q1	-1.37742	0.353655	0.00174339	0.0253026	DOWN
Tmem107	0.675793	5.44662	0.00176614	0.0255223	UP
Dusp8	-0.684888	4.57613	0.00177442	0.0255978	DOWN
1700016K19Rik	0.742827	5.4493	0.00178135	0.0256417	UP
Kcna5	1.01296	0.55619	0.00178436	0.0256417	UP
Tmem200b	0.610754	3.09327	0.00178483	0.0256417	UP
Dnajb13	0.684139	4.60349	0.00179799	0.025673	UP
BC030476	1.20541	0.649883	0.0018014	0.025673	UP
Erg	-0.675137	5.82582	0.00180261	0.025673	DOWN
Lhb	0.795625	3.73353	0.0018075	0.0257208	UP
Itgal	-0.596116	5.6826	0.00181221	0.0257441	DOWN
E330021D16Rik	1.56837	-1.64205	0.0018143	0.0257521	UP
Ttc39a	0.586296	5.98974	0.00182203	0.0258398	UP
Ccl12	0.936624	0.539156	0.00183242	0.0259432	UP
Uhmk1	-0.799834	3.35187	0.00183673	0.02597	DOWN
Tat	-1.75739	0.919478	0.00183896	0.02597	DOWN
Rtdr1	0.873003	3.32049	0.00184067	0.0259723	UP
Capn8	0.977076	0.0212404	0.00184394	0.0259884	UP
Klf3	-0.607126	5.80001	0.0018561	0.0260801	DOWN
Cd207	-1.03905	0.442014	0.00185938	0.0260827	DOWN
9430020K01Rik	-0.584967	8.45343	0.00186461	0.0261342	DOWN
Pcsk4	0.943671	2.72504	0.00188222	0.026315	UP
Isl1	-2.7377	-1.72904	0.00188683	0.0263575	DOWN
Rsph1	0.677835	6.51451	0.00189084	0.0263915	UP
Tfcp2l1	-0.599156	5.51806	0.00189471	0.0264234	DOWN
Ggt6	0.791789	2.7138	0.00189792	0.0264462	UP
Chst3	-0.786858	4.78226	0.00190766	0.0265451	DOWN
Chrnb4	1.24939	-0.409662	0.00193703	0.0268613	UP
Mybpc1	5.14805	-1.89796	0.00194783	0.0269137	UP
Gpr65	-0.753208	2.10373	0.00194898	0.0269137	DOWN
Fam161b	0.612878	4.63949	0.00195074	0.0269137	UP
Pcdhb19	-0.844269	0.903834	0.00195315	0.0269249	DOWN
Lnpep	-0.627506	4.77726	0.00195666	0.0269512	DOWN
Tctex1d4	0.812316	5.31462	0.00196524	0.0270028	UP
Eno3	0.599258	5.1294	0.00197152	0.0270669	UP
Nckap1l	-0.647442	5.34552	0.00198231	0.0271849	DOWN
Cttnbp2	-0.681428	3.12399	0.00198499	0.0271849	DOWN
Sell	-0.871996	5.17614	0.00201014	0.0274397	DOWN
Slc26a3	-2.03838	-1.98177	0.00201742	0.0274944	DOWN
Hist1h1b	2.40498	-2.6887	0.00202477	0.0275721	UP
Klri2	-1.31069	2.12838	0.00202899	0.0276071	DOWN
Snx29	-0.684091	2.55795	0.00203232	0.02763	DOWN
Muc5ac	0.772492	2.25873	0.0020354	0.0276494	UP
Chrna10	0.992358	0.572448	0.00204751	0.0277647	UP
C920009B18Rik	-1.09623	-0.279065	0.00204885	0.0277647	DOWN
Cd2	-0.668433	4.2058	0.00205469	0.0278213	DOWN
1700037C18Rik	0.608295	3.14208	0.00206283	0.0278865	UP
Klra9	-1.15172	1.80398	0.00206677	0.0279172	DOWN
Rdh12	-0.695242	1.38966	0.00207742	0.0279959	DOWN
Gpx2	0.654902	5.66883	0.00207853	0.0279959	UP
Aldh3a1	0.640902	6.29096	0.00208163	0.0279959	UP
Ccdc62	0.706419	3.20232	0.00208179	0.0279959	UP
E130018N17Rik	1.63885	-1.86134	0.00208262	0.0279959	UP
Wdr96	0.670788	6.62945	0.0020915	0.0280548	UP
Tbx18	-1.09827	0.377762	0.00209438	0.028064	DOWN
Wdfy4	-0.615083	5.1517	0.00210211	0.0281451	DOWN
Stard4	-0.68029	4.11489	0.00211045	0.0282117	DOWN
1700020N18Rik	1.09235	0.0139475	0.0021135	0.0282299	UP
S1pr3	-0.632994	5.66389	0.00212546	0.0283528	DOWN
Gm19345	1.63718	-1.87158	0.00212608	0.0283528	UP
Tff2	0.915456	4.55663	0.00213163	0.0284042	UP
Spry4	-0.633485	4.64949	0.00213405	0.0284139	DOWN
Ubxn11	0.707538	4.88303	0.00213683	0.0284283	UP
Ttc29	0.601105	5.52225	0.00213945	0.0284406	UP
Sfxn4	0.609784	3.44732	0.00215727	0.0285383	UP
Lrguk	0.646149	4.60636	0.00215784	0.0285383	UP
Arhgap15	-0.704392	3.60158	0.00216078	0.0285383	DOWN
Tmem132d	-1.09656	1.48842	0.00216152	0.0285383	DOWN
Dusp26	0.83129	1.37466	0.00216212	0.0285383	UP
Zfp750	0.679522	3.87676	0.00216421	0.0285434	UP
Fam129c	-0.694951	3.28733	0.00217318	0.0286207	DOWN
Ntrk2	0.793255	4.6003	0.00219086	0.028716	UP
Lif	0.897508	3.13869	0.00219734	0.0287434	UP
Kirrel	-0.624566	4.55609	0.00219824	0.0287434	DOWN
Pdgfd	-0.738765	3.71138	0.00221028	0.0288326	DOWN
Stk30	0.68376	4.32522	0.00221135	0.0288326	UP
Bpifa1	1.7404	10.5125	0.00222197	0.0289184	UP
2310034G01Rik	0.809483	3.29119	0.00222389	0.0289209	UP
Klra14-ps	-1.0671	0.937468	0.00223389	0.0289836	DOWN
Dusp5	-1.00437	1.19573	0.00224253	0.029073	DOWN
Sla2	-0.793086	0.929102	0.00224527	0.0290861	DOWN
Dnaaf3	0.728194	5.08455	0.00224802	0.0290993	UP
Rybp	-0.696376	4.12737	0.00228731	0.029585	DOWN
Ctxn3	1.27418	-0.832564	0.0022971	0.0296494	UP
Lrrc8b	-0.871798	4.10178	0.00229745	0.0296494	DOWN
Gnao1	-0.608457	5.14372	0.00229986	0.0296558	DOWN
Erich2	0.772612	5.20945	0.00230281	0.029671	UP
Ropn1l	0.791847	2.63166	0.00230795	0.0297144	UP
Abhd2	-0.657301	5.56174	0.002315	0.029752	DOWN
Sytl1	0.638574	3.18777	0.00231753	0.029752	UP
Ifi27l2b	-1.96839	-2.63968	0.0023258	0.0297841	DOWN
Arhgap20	-0.808107	3.78054	0.00232993	0.0298142	DOWN
BC035044	-0.747448	1.71675	0.00235581	0.0301224	DOWN
AI607873	-0.687072	3.1939	0.00236686	0.0301945	DOWN
Prf1	-1.53237	2.60725	0.00236938	0.0302038	DOWN
Gm216	0.817159	5.25952	0.00238329	0.0303349	UP
Pcdh15	-2.59952	-2.59916	0.00238817	0.0303509	DOWN
Trim72	0.730308	1.87888	0.00240761	0.0305748	UP
Gatad2b	-0.655698	3.33923	0.00242522	0.0307219	DOWN
Cpm	-0.640281	7.21321	0.00243622	0.0307982	DOWN
Kcnh3	0.61172	2.97796	0.00244696	0.0308204	UP
Tmem28	-1.31324	-0.831012	0.00244717	0.0308204	DOWN
Ern1	-0.710836	3.90572	0.00245793	0.0309094	DOWN
Hamp	0.841144	1.53697	0.00247871	0.0311088	UP
Ptprc	-0.596939	7.09731	0.00248126	0.0311088	DOWN
Kcna3	-1.07301	0.339919	0.00248352	0.0311088	DOWN
Dock11	-0.615862	4.39522	0.00248403	0.0311088	DOWN
Ccdc121	0.713862	4.2728	0.00248492	0.0311088	UP
6820408C15Rik	0.769449	5.03877	0.00248953	0.0311261	UP
Calcr	0.983823	-0.501823	0.00249002	0.0311261	UP
Nlrp3	-0.911673	1.86372	0.00249619	0.0311801	DOWN
Abhd15	-0.794929	1.32413	0.00250046	0.0312101	DOWN
Mettl7a3	0.85246	0.0532562	0.00252335	0.0312862	UP
Zmynd10	0.650234	5.59974	0.00254055	0.0314105	UP
1810008I18Rik	0.710638	1.30199	0.00254375	0.031423	UP
Azgp1	0.674705	3.92397	0.00255459	0.0315088	UP
Fmnl1	-0.590547	5.5997	0.00257083	0.0315852	DOWN
1600023N17Rik	1.57968	-1.94549	0.00257196	0.0315852	UP
Gm15408	0.872368	0.605776	0.00257621	0.0315982	UP
Tnnc2	3.15842	-0.518328	0.00257679	0.0315982	UP
2810410L24Rik	0.778972	3.57666	0.00257908	0.0316032	UP
Ear2	-0.917425	4.25889	0.0025823	0.0316129	DOWN
Fst	-0.824102	2.30498	0.00258365	0.0316129	DOWN
Cd22	-0.766151	5.2923	0.0025921	0.0316442	DOWN
Mpc1	0.64635	2.05476	0.00260569	0.0317355	UP
Rac2	-0.749039	5.78064	0.0026112	0.0317355	DOWN
Cmbl	0.729391	5.32594	0.00261185	0.0317355	UP
Anxa8	0.679658	6.85367	0.00261251	0.0317355	UP
1110017D15Rik	0.701548	5.77354	0.00262101	0.0317443	UP
Galnt13	-0.735241	1.87534	0.00262217	0.0317443	DOWN
Cd28	-0.952787	2.38361	0.00262279	0.0317443	DOWN
Klf9	-0.665717	6.79015	0.00262511	0.0317494	DOWN
Lrrc6	0.585378	4.62054	0.00263407	0.0318348	UP
Spink3	1.82438	-2.1873	0.00263792	0.0318584	UP
Zbtb16	-1.30286	5.66442	0.00264204	0.0318642	DOWN
Adamts14	-0.68658	2.81739	0.00265303	0.0319401	DOWN
Rps6ka3	-0.633669	4.38222	0.00265421	0.0319401	DOWN
Ifitm1	0.588841	5.99769	0.00266589	0.0320116	UP
Ntsr2	1.52317	-0.803024	0.00266826	0.0320172	UP
Ppp1r32	0.710277	3.97499	0.00267057	0.032022	UP
Gm1661	0.711946	3.97345	0.00269422	0.0322365	UP
8030462N17Rik	-0.592666	3.82305	0.00273643	0.0326947	DOWN
Wdr38	0.854654	2.12417	0.00274224	0.0326965	UP
Ivl	-1.34561	-1.01793	0.00275662	0.032819	DOWN
Katnal2	0.635398	2.13727	0.00276433	0.0328474	UP
Calcb	-1.65401	-0.101106	0.00277868	0.0329647	DOWN
Barhl1	1.43973	-0.796363	0.0027808	0.0329664	UP
1700011J10Rik	0.641991	3.05713	0.00278854	0.0330349	UP
Foxa3	1.18387	0.372591	0.00280099	0.0330832	UP
5830444B04Rik	-1.11607	1.74096	0.00280249	0.0330832	DOWN
Gpr18	-0.990136	1.96359	0.00281836	0.0331771	DOWN
Gm6329	1.56935	-0.176369	0.00285494	0.0334667	UP
Arc	1.52602	1.50481	0.00286558	0.0335328	UP
Kcnmb4	0.739942	3.19548	0.0028985	0.0337071	UP
Calml4	0.677439	5.27937	0.00289906	0.0337071	UP
Stat4	-0.694442	3.15403	0.00291329	0.0337962	DOWN
Efcab12	0.665119	3.71699	0.0029239	0.0338724	UP
Hist3h2ba	1.13359	-0.904875	0.00292652	0.0338793	UP
Insm1	1.18106	-1.03459	0.00296945	0.034297	UP
Sh3pxd2b	-0.644204	4.51609	0.00299458	0.0344374	DOWN
Speer4c	1.54933	-0.849228	0.00299614	0.0344374	UP
Ear1	-1.05459	3.41101	0.00299733	0.0344374	DOWN
Nme5	0.73069	5.67513	0.0030038	0.0344585	UP
Cd72	-0.640361	4.01608	0.00300486	0.0344585	DOWN
Phtf1os	1.03162	0.0510602	0.0030083	0.0344585	UP
Ptgs2	0.763844	5.5979	0.00300944	0.0344585	UP
1700088E04Rik	0.684278	5.4614	0.00303114	0.0346596	UP
E230025N22Rik	0.968204	0.320844	0.0030362	0.0346938	UP
Klhdc8b	0.642518	6.45525	0.00306355	0.034888	UP
Tcp11	0.662402	4.45663	0.00309206	0.0351405	UP
Ccdc103	0.707273	3.53449	0.00310327	0.0352202	UP
Dnajc6	-0.769249	1.52201	0.00310861	0.0352568	DOWN
Rhebl1	0.831554	3.31318	0.00311274	0.0352745	UP
Etnk2	1.00872	-0.993306	0.00311683	0.0352745	UP
Mfap4	-0.670272	8.58066	0.00312761	0.0353528	DOWN
Dnaaf1	0.640021	4.60868	0.00316672	0.0356745	UP
Amotl1	-0.599096	6.54288	0.00320082	0.0359726	DOWN
Mpo	-3.2235	-3.24481	0.00320176	0.0359726	DOWN
Ccdc114	0.618054	4.90131	0.00320725	0.0359836	UP
Arhgdig	0.675601	5.62935	0.00320954	0.0359836	UP
Ccr9	-1.06124	0.873195	0.00321133	0.0359836	DOWN
Atp6v1b1	0.658662	4.05644	0.0032308	0.0361658	UP
Arg2	-0.67163	3.0406	0.003237	0.0361987	DOWN
Olah	1.88466	-2.46003	0.0032398	0.0362058	UP
Ttll7	-0.656114	5.53344	0.00324952	0.0362903	DOWN
Amph	-0.631359	3.55496	0.00325283	0.0363031	DOWN
Nek11	0.606334	4.18492	0.00326865	0.0364311	UP
Lck	-0.586079	4.59641	0.0032737	0.0364632	DOWN
Cenph	0.809851	0.496811	0.00329618	0.0366405	UP
Lrrc23	0.732114	6.81197	0.00330956	0.0367356	UP
Catsper3	1.51873	-2.01594	0.00331131	0.0367356	UP
Pcdhga5	-0.748284	1.35819	0.00333519	0.0368542	DOWN
Akap14	0.623777	4.10444	0.00334361	0.0369229	UP
Socs4	-0.59774	3.24514	0.00337896	0.0372397	DOWN
9530053A07Rik	0.751369	3.19948	0.00340846	0.0374096	UP
2700070H01Rik	-1.48863	-1.78942	0.00341035	0.0374096	DOWN
Ccdc37	0.835661	5.40925	0.00341223	0.0374096	UP
Rassf8	-0.718322	3.81636	0.00342696	0.0375465	DOWN
Gm17762	0.720914	0.525468	0.00343045	0.0375602	UP
Cyp46a1	0.964668	0.336615	0.00343903	0.0375955	UP
Gtsf1l	1.31051	0.864264	0.00344707	0.0376438	UP
A230057D06Rik	0.854283	1.33264	0.00346048	0.037741	UP
Nid1	-0.667652	7.10854	0.00347761	0.0378294	DOWN
Stil	0.657697	1.79087	0.00348604	0.0378867	UP
Slfn1	-0.809226	3.09632	0.00348775	0.0378867	DOWN
Scg2	0.977927	-0.24503	0.00349417	0.0378867	UP
Xpnpep2	-0.619589	3.35931	0.00353242	0.0381419	DOWN
Ttyh1	-1.24159	-0.341204	0.00353363	0.0381419	DOWN
5730559C18Rik	0.621961	2.75498	0.00353871	0.0381435	UP
Lpar5	-1.27133	-0.920244	0.00354289	0.0381435	DOWN
C1qtnf4	0.904387	0.354423	0.00354725	0.0381658	UP
Tekt5	-0.710907	1.4845	0.00357389	0.0383542	DOWN
Gpm6a	-0.745933	6.11254	0.00358329	0.0383813	DOWN
Phyhip	-1.12715	0.101816	0.00361354	0.038582	DOWN
Ccdc153	0.713216	7.53037	0.00362288	0.0386571	UP
Morn5	0.754116	2.96409	0.00364178	0.0387848	UP
Cma1	-0.983521	1.25837	0.0036497	0.0388197	DOWN
Klrc1	-1.33739	-0.281233	0.0036547	0.0388482	DOWN
S100b	0.980238	2.34616	0.00366195	0.0389007	UP
A630033H20Rik	-0.818041	2.1504	0.00367062	0.0389096	DOWN
Creb5	-0.911007	0.670558	0.00367477	0.0389135	DOWN
Gm16119	0.65321	4.75984	0.00367847	0.0389281	UP
6430531B16Rik	0.788695	3.04699	0.00368836	0.0389784	UP
Cdrt4	1.81204	-2.41686	0.00369276	0.0389784	UP
Wdr95	1.04164	2.72013	0.00369345	0.0389784	UP
Pcdhga10	-0.815381	2.31393	0.00369896	0.0389972	DOWN
Shisa6	-1.01332	-0.351386	0.00371209	0.0390399	DOWN
Susd1	-0.81562	2.24001	0.00372811	0.0391493	DOWN
E030024N20Rik	1.46416	-0.526505	0.00372973	0.0391493	UP
Adap2	-0.830296	3.02375	0.00373627	0.0391675	DOWN
Fcgr4	-0.964321	2.22302	0.0037454	0.0392155	DOWN
Tlr8	-1.17034	1.75209	0.00375387	0.0392797	DOWN
Chchd6	0.620935	4.871	0.00377885	0.0393691	UP
Slc26a4	-0.961839	1.96739	0.00379251	0.0394379	DOWN
B3gnt4	0.784697	2.78385	0.00380487	0.039507	UP
1600029I14Rik	0.812619	4.62565	0.00380623	0.039507	UP
Anpep	-0.603617	6.40959	0.00382244	0.0396048	DOWN
Naalad2	-0.658687	2.94083	0.00382274	0.0396048	DOWN
Fam92b	0.71016	4.69857	0.00383388	0.0396957	UP
Ksr1	-0.712467	3.66788	0.0038366	0.0396993	DOWN
AI463170	0.833057	0.921775	0.00386354	0.0399042	UP
Oas2	-0.643948	3.90151	0.00387626	0.0399617	DOWN
Grap2	-0.885665	2.80441	0.0038978	0.0401098	DOWN
Scarna2	2.12787	-0.630916	0.00391769	0.040195	UP
Cd247	-0.609116	3.20065	0.00393213	0.0402825	DOWN
Pax7	1.52181	-1.77904	0.00394651	0.0403764	UP
Apol7a	0.935855	0.283998	0.0039478	0.0403764	UP
Cd180	-0.882801	2.71235	0.00398333	0.0406215	DOWN
4930520O04Rik	1.19144	-1.11021	0.00398388	0.0406215	UP
4932443I19Rik	0.992761	2.66574	0.00402829	0.0408732	UP
Rnase6	-0.649906	3.22181	0.00403051	0.0408732	DOWN
Cntd1	0.806765	1.63319	0.00403667	0.0409009	UP
Phf19	0.618774	2.15653	0.00405067	0.0409785	UP
Ttll9	0.672265	3.55591	0.00407455	0.0411514	UP
Nrip1	-0.686076	3.44494	0.00407678	0.0411514	DOWN
Fasl	-0.866261	1.5119	0.00408504	0.0411848	DOWN
Wasf2	-0.601848	6.53629	0.00414923	0.0417007	DOWN
Gm13580	0.941788	0.108641	0.00417531	0.0418654	UP
9830001H06Rik	-0.68938	6.51955	0.00417748	0.0418654	DOWN
Card11	-0.597196	4.08691	0.0041783	0.0418654	DOWN
Clec4g	-0.728911	0.0875709	0.00419257	0.0418915	DOWN
Calcoco2	0.768437	1.82257	0.00419566	0.0418915	UP
Draxin	-1.16431	-0.3346	0.00419897	0.0418973	DOWN
Tubb2b	-0.633911	2.07517	0.00421494	0.0420242	DOWN
Inpp4b	-0.900678	1.99892	0.00423433	0.0420997	DOWN
Ly6c2	-0.852826	3.36824	0.00424272	0.0421581	DOWN
Edar	0.600706	1.66864	0.004253	0.042228	UP
Gdf11	-1.01839	-0.616082	0.00425732	0.042228	DOWN
Mb	0.818722	5.88008	0.00427074	0.0423112	UP
Itga4	-0.73581	5.31445	0.00428132	0.0423908	DOWN
Irs4	-4.67194	-2.50404	0.00430273	0.0424775	DOWN
Cd53	-0.60056	6.10627	0.0043369	0.0425476	DOWN
Uprt	-0.983068	0.642158	0.00433734	0.0425476	DOWN
Serpina9	0.994826	3.69085	0.00433776	0.0425476	UP
Fmod	-0.724772	3.40283	0.00435764	0.0426926	DOWN
Gm6537	2.33149	-2.91993	0.00436275	0.0427106	UP
Kng2	1.24959	-0.795143	0.00437368	0.0427748	UP
Rnf208	0.633095	2.078	0.00441254	0.0431046	UP
Siglecg	-0.803636	4.54912	0.00443659	0.043289	DOWN
Sspo	0.712925	2.17056	0.00444815	0.0433262	UP
Sox2	0.646115	5.52928	0.0044758	0.0435051	UP
Klrb1a	-1.18696	0.366125	0.00448356	0.0435062	DOWN
Ckm	0.67815	3.98842	0.00450856	0.0436499	UP
Wdr86	-0.896503	-0.283912	0.00452321	0.0437018	DOWN
BC051019	0.612942	5.84108	0.00453063	0.0437483	UP
Arhgap30	-0.657749	5.30672	0.00454124	0.0438158	DOWN
Endog	0.75974	4.91825	0.00454286	0.0438158	UP
Rel	-0.697758	2.05458	0.00456606	0.0439684	DOWN
C8g	0.750646	0.295442	0.00456671	0.0439684	UP
Pcdhgc3	-0.858082	5.37729	0.00458197	0.0440185	DOWN
AI593442	1.28088	-0.820542	0.00462828	0.0442065	UP
Ubash3b	-0.602064	2.95086	0.00465414	0.0443785	DOWN
2410004N09Rik	0.608572	3.013	0.00468067	0.0445807	UP
Rab3c	-0.73628	2.18755	0.00470914	0.0446995	DOWN
Rrad	0.603746	3.39748	0.00471769	0.0447479	UP
Hgd	1.40881	-1.91385	0.0047203	0.0447479	UP
Hpx	0.647814	1.83639	0.00478686	0.0452323	UP
Wdr54	0.636593	3.18343	0.00483666	0.0454885	UP
Igsf11	0.625256	2.55288	0.00484334	0.0455095	UP
Cxcl13	-1.64054	2.1823	0.00484661	0.0455147	DOWN
Slco5a1	0.798415	1.21132	0.00484949	0.0455162	UP
Hkdc1	-0.684464	3.05337	0.00485874	0.0455775	DOWN
Ipcef1	-1.07819	2.16224	0.00486296	0.0455895	DOWN
Zmynd12	0.655077	3.52475	0.00487361	0.0455895	UP
Fbxl2	0.635156	3.43064	0.00490117	0.0456943	UP
Prlr	-1.12359	-0.0841409	0.00491029	0.0457284	DOWN
Ttll13	0.741529	1.7541	0.00493705	0.045884	UP
Heph	-0.654462	3.58487	0.00495023	0.0459433	DOWN
Dmrtc1a	0.925103	-0.697462	0.00498089	0.0461807	UP
Wfdc3	0.721109	2.02637	0.00500897	0.0463729	UP
Mgst2	0.609107	3.90683	0.00500992	0.0463729	UP
1600016N20Rik	0.690281	2.69331	0.00502876	0.0464468	UP
Ulbp1	-1.01848	-0.345859	0.00506331	0.0465586	DOWN
Ptpn22	-0.661283	3.52763	0.00508187	0.0466468	DOWN
Osbp2	0.773467	0.466122	0.00508334	0.0466468	UP
Efcab10	0.911048	3.80877	0.00513223	0.0469604	UP
Nme9	0.639991	5.28006	0.00515707	0.0471126	UP
Ghrl	0.64768	1.54305	0.00515831	0.0471126	UP
Tbx1	0.620946	4.64261	0.00520295	0.0474006	UP
4930529M08Rik	0.613623	1.81537	0.00528074	0.0480049	UP
Styk1	-0.636395	1.0753	0.00530766	0.048161	DOWN
1700028P14Rik	0.659878	3.39666	0.0053123	0.048161	UP
Odf3b	0.752903	5.52197	0.00531268	0.048161	UP
Gm16197	-0.926901	-0.352169	0.00536141	0.0484231	DOWN
4931440P22Rik	1.15292	-1.01715	0.00537667	0.0485087	UP
Pou5f2	1.83884	-2.35963	0.00540393	0.0486038	UP
Aqp2	1.02165	-1.01796	0.00540413	0.0486038	UP
Efna3	0.726283	1.07561	0.00540876	0.048615	UP
Dcdc2b	0.681976	4.04757	0.00541983	0.0486884	UP
Tarm1	-1.93587	-2.63309	0.00543847	0.0487774	DOWN
Bpifa3	1.63899	-1.84362	0.00550388	0.049148	UP
Ccdc17	0.830353	7.27437	0.00552503	0.0492639	UP
Hipk2	-0.627324	3.44076	0.00556901	0.0495769	DOWN
Prelp	-0.861986	7.81926	0.00557697	0.0496214	DOWN
Mme	-0.860028	5.79373	0.00562555	0.0499476	DOWN
Agr2	0.968546	3.29555	0.00563293	0.0499794	UP
Gm5617	0.687278	2.85776	0.00564183	0.0499794	UP
1700007K13Rik	0.608859	5.65571	0.00564702	0.0499794	UP
Slc14a1	-1.28044	1.95983	0.00565844	0.0500277	DOWN
Rgs5	-1.04593	1.31434	0.0056853	0.0501857	DOWN
Cdc20b	0.943082	1.16627	0.00569217	0.0502199	UP
Glg1	-0.702925	5.50925	0.00571392	0.050343	DOWN
Zcchc18	-0.700019	1.18414	0.00571582	0.050343	DOWN
Kmo	-0.64223	2.88604	0.005736	0.0504738	DOWN
B4galnt2	-1.87528	-1.74662	0.00577612	0.0505848	DOWN
Rag1	-1.6871	-0.936012	0.0058284	0.0508862	DOWN
Fhl2	0.733675	3.38354	0.00586748	0.0510943	UP
Ppp1r36	0.645574	4.84489	0.00592683	0.0514242	UP
Sntn	0.653387	5.65709	0.00594159	0.0515255	UP
Gcsam	-0.683877	1.13524	0.00599964	0.0519752	DOWN
Gm10432	1.56722	-2.21556	0.00601234	0.0520314	UP
Tlr6	-0.77233	0.519272	0.00602346	0.0520577	DOWN
Aicda	-1.64719	-2.57853	0.00603668	0.0521344	DOWN
AI848285	0.999609	-0.478918	0.0060485	0.0522028	UP
Comp	1.16477	-1.24939	0.0060857	0.0524068	UP
Acsm5	0.84868	-0.383431	0.00609416	0.052408	UP
Lrrc71	0.741394	5.95773	0.00610136	0.052408	UP
Sapcd1	1.01192	0.47	0.00610471	0.052408	UP
Fam71e1	0.698385	0.293537	0.006106	0.052408	UP
Strn	-0.646135	3.78729	0.00613213	0.0524989	DOWN
Fabp7	-1.67808	-2.57642	0.00621249	0.0529974	DOWN
Rnf32	0.615146	3.23007	0.00627143	0.0533766	UP
BC061194	1.26913	-1.59728	0.00632289	0.0535847	UP
Slco1a5	0.604019	3.58835	0.00635147	0.0537725	UP
Mybphl	0.753805	3.76134	0.0064032	0.0540563	UP
Ephb1	-1.26364	0.394056	0.00640339	0.0540563	DOWN
Ms4a4c	-0.728847	3.20827	0.00640755	0.0540563	DOWN
Gal3st4	-0.782613	0.19802	0.00642602	0.0541344	DOWN
Siglech	-0.933982	1.22738	0.0064265	0.0541344	DOWN
Cib4	1.00902	-0.818638	0.00644102	0.0542022	UP
Tmem132c	-0.639991	3.48172	0.00648713	0.0545082	DOWN
Wdfy2	-0.632815	2.10408	0.00649976	0.0545869	DOWN
BC147527	-0.624472	1.24279	0.00652703	0.0547885	DOWN
Ptprcap	-0.680043	3.90326	0.00653305	0.0548116	DOWN
Neat1	0.599087	11.2187	0.00667837	0.0556821	UP
Bcl2a1a	-0.690647	1.75803	0.00667999	0.0556821	DOWN
D130020L05Rik	0.653233	1.32206	0.00669542	0.0557408	UP
Mdh1b	0.636611	4.01291	0.00672032	0.0558239	UP
Spock2	-0.793661	7.45627	0.00674809	0.0559297	DOWN
Gpr44	-1.06713	-0.583119	0.00675037	0.0559297	DOWN
Gal3st3	0.867732	0.524479	0.00675307	0.0559297	UP
Faim3	-0.812991	4.35894	0.0067613	0.0559655	DOWN
Chadl	0.789674	1.16364	0.00680096	0.0561535	UP
Casc1	0.616908	4.55406	0.00682433	0.0562697	UP
Tctex1d2	0.610397	3.79722	0.00683297	0.0563132	UP
Gsta1	1.42667	-1.89208	0.00688137	0.0566286	UP
Cnih2	0.795345	-0.389838	0.00689989	0.0567253	UP
Lrrc29	0.640475	1.89326	0.00698221	0.0572336	UP
Rmrp	1.53498	3.14455	0.00700789	0.0573014	UP
Ccdc74a	0.713272	3.44515	0.00700971	0.0573014	UP
Gata4	-0.728079	1.26063	0.00701007	0.0573014	DOWN
Tmem181c-ps	1.18776	-1.16358	0.00701166	0.0573014	UP
Optc	0.719121	0.701333	0.00701177	0.0573014	UP
Slfn10-ps	-1.18523	-1.26879	0.00702355	0.0573235	DOWN
Klri1	-1.05752	-1.04609	0.00702411	0.0573235	DOWN
Sptlc3	0.627205	3.43625	0.00706415	0.0575116	UP
Clnk	-0.931379	-0.911669	0.00707071	0.0575219	DOWN
Trat1	-1.2153	-0.989354	0.00707228	0.0575219	DOWN
Tmprss11g	-3.63758	-1.63319	0.00720075	0.0583122	DOWN
Aqp3	1.38746	1.89046	0.00722439	0.0584471	UP
Hist1h3i	2.21137	-2.98202	0.00725109	0.0585783	UP
Fktn	-0.692772	3.5198	0.00730751	0.0588074	DOWN
Htr4	1.07184	-0.99153	0.00732192	0.0588951	UP
C920006O11Rik	0.633678	3.39732	0.00736474	0.0591261	UP
Cd226	-0.713796	1.76514	0.00737605	0.0591885	DOWN
H2-Eb2	-0.659697	2.06385	0.00739781	0.0593063	DOWN
H2-DMb2	-0.713246	3.79096	0.00745007	0.0596397	DOWN
Spn	-0.867941	4.57065	0.00750127	0.0598662	DOWN
2810459M11Rik	0.660276	0.413597	0.00750771	0.0598724	UP
Vstm2a	-0.968212	0.63915	0.00752976	0.059937	DOWN
Bpifa2	-1.42486	-0.475534	0.00754256	0.0600076	DOWN
Cd4	-0.822096	2.77151	0.00759097	0.0602321	DOWN
Cib3	1.15728	-1.72031	0.00762336	0.0602788	UP
Dpf1	0.632918	1.12494	0.007627	0.0602788	UP
Tnfrsf9	-0.616534	0.979838	0.00767784	0.0605164	DOWN
Itln1	2.54491	-1.77647	0.00768233	0.0605164	UP
Slc7a11	0.699607	1.26733	0.00768947	0.0605442	UP
Pih1d2	0.701066	4.51994	0.00771938	0.0606657	UP
Slc15a3	-0.670299	3.39007	0.00773595	0.0607556	DOWN
Fabp3	0.931536	1.03014	0.00775733	0.0608784	UP
Gm16845	0.696414	1.32383	0.00778557	0.0610025	UP
1700001L19Rik	0.642016	3.78672	0.00786005	0.0613685	UP
Myo1a	0.982952	-0.815902	0.00791131	0.0616824	UP
Slc26a10	0.914227	1.48936	0.00794647	0.0618415	UP
Hs3st3a1	-0.964733	1.24617	0.0079795	0.0620122	DOWN
Lipc	-1.21482	-1.50556	0.00802916	0.0623404	DOWN
Ribc1	0.612124	3.03584	0.00803341	0.0623445	UP
Gpc3	-0.742829	7.1991	0.00805885	0.0624292	DOWN
Gapt	-0.925297	0.504196	0.00810158	0.0626993	DOWN
Ccdc33	0.697692	4.89181	0.00810937	0.0627307	UP
Gh	-1.46448	-2.08025	0.00813337	0.0628294	DOWN
Hdx	-0.843047	-0.0942617	0.00820101	0.0631648	DOWN
Zfp36l3	-1.61854	-2.57467	0.00820317	0.0631648	DOWN
Dpep3	1.21227	-1.33776	0.00821526	0.0632289	UP
Bcl2a1d	-0.690877	1.05115	0.00829785	0.0636599	DOWN
Tinag	-0.603442	3.50517	0.00829947	0.0636599	DOWN
Lphn3	-0.724171	5.13153	0.00837189	0.0639062	DOWN
Selplg	-0.663357	5.1587	0.00841099	0.0641462	DOWN
Csmd1	-1.02253	-0.89808	0.00842093	0.0641928	DOWN
Bcat1	-2.08812	-1.31248	0.00847426	0.0644064	DOWN
6530402F18Rik	-0.607159	2.87645	0.0084867	0.0644597	DOWN
Plxnb3	0.767453	1.28322	0.00849751	0.0645126	UP
2010001E11Rik	1.68766	-2.58853	0.00851261	0.0645142	UP
2810008D09Rik	0.887854	4.59408	0.00851312	0.0645142	UP
Ermap	0.737594	-0.115945	0.00855391	0.0647001	UP
B130024G19Rik	0.591337	3.07423	0.00855694	0.0647001	UP
Palm3	0.785546	-0.107746	0.00859581	0.0648769	UP
2010204K13Rik	0.617665	2.83249	0.00861704	0.0649829	UP
Sh2d2a	-0.774425	2.45278	0.00862692	0.0649829	DOWN
Dpp6	0.609715	2.04435	0.00862924	0.0649829	UP
Tnfrsf22	-0.77248	1.32928	0.00864487	0.0650564	DOWN
Krt1	0.976328	-0.213423	0.0086716	0.0651556	UP
9930013L23Rik	-1.33063	-0.990383	0.00876686	0.0656519	DOWN
Klk11	0.744973	2.59757	0.00877753	0.065672	UP
Fam78a	-0.667334	3.44664	0.00878344	0.065672	DOWN
Fam229b	0.664265	2.52149	0.00879939	0.0656929	UP
Rbpms2	0.633311	2.6754	0.0088019	0.0656929	UP
Cenpi	0.586737	1.52096	0.0088407	0.0658828	UP
Cdh15	1.15187	-1.56421	0.00884307	0.0658828	UP
Ndst1	-0.710398	7.70257	0.0089121	0.0661725	DOWN
Rxfp2	0.920038	0.375938	0.00891217	0.0661725	UP
Mturn	-0.610556	3.09653	0.00891772	0.0661725	DOWN
Plxna4	-0.65619	4.76552	0.00892633	0.0661725	DOWN
Aff2	-1.03187	0.487012	0.0089283	0.0661725	DOWN
Zfp771	0.611828	2.6908	0.00897506	0.0663941	UP
Ckmt2	0.647639	4.04679	0.00899276	0.0664906	UP
Lars2	1.13039	12.1306	0.00900136	0.0664906	UP
Ltf	0.957874	7.54556	0.00902439	0.0665448	UP
Ar	-1.08818	-0.411381	0.0090267	0.0665448	DOWN
Tnfrsf13b	-0.949851	0.0448415	0.00902719	0.0665448	DOWN
Gm13032	1.28221	-1.79368	0.00907113	0.0667806	UP
Ms4a4b	-0.726622	4.49482	0.00907611	0.0667879	DOWN
Pak3	-0.867227	0.21407	0.00908892	0.0668528	DOWN
Nwd1	0.647018	3.12532	0.00915549	0.0672834	UP
Gpr68	-0.815058	1.23926	0.00917493	0.0673967	DOWN
Ccdc113	0.618516	5.35136	0.00921568	0.0675186	UP
Rwdd3	0.63611	3.20213	0.00923852	0.0676538	UP
Papl	1.22931	-0.164708	0.00926399	0.0677711	UP
Ptafr	-0.950439	0.446697	0.0092744	0.0677711	DOWN
Dpysl5	-0.637468	3.26058	0.00928936	0.0677917	DOWN
BC021785	0.976376	-0.653507	0.00933939	0.0679836	UP
Gm10560	0.620525	1.98508	0.00935848	0.0680591	UP
Aoc1	0.878831	4.57933	0.00937289	0.0681343	UP
Cd96	-0.911437	1.6487	0.00941693	0.0683797	DOWN
Lpar4	-0.586244	1.37632	0.00945878	0.0685802	DOWN
Runx3	-0.794788	2.25532	0.00956135	0.0690873	DOWN
Fam47e	0.651039	4.97532	0.00959836	0.0693022	UP
Ccdc30	0.586183	4.762	0.0095997	0.0693022	UP
Serpina3m	-1.0843	0.703258	0.00965908	0.0694792	DOWN
Nrxn1	-0.590773	1.98548	0.00967328	0.0695215	DOWN
Fam183b	0.619259	5.93758	0.0097186	0.0696507	UP
Fam171b	-0.918229	-0.0883536	0.00972528	0.0696688	DOWN
Tube1	0.648258	1.15395	0.00975662	0.0698038	UP
Snap91	0.845008	-0.738026	0.00979139	0.0699246	UP
A430071A18Rik	0.647822	3.36589	0.00979436	0.0699246	UP
AA414768	0.591803	1.88116	0.00984938	0.0701083	UP
Hist4h4	1.92329	-2.1483	0.00987329	0.0701874	UP
Fam64a	-0.777236	0.947892	0.00987371	0.0701874	DOWN
Itgb2	-0.64932	6.10768	0.00989172	0.0702265	DOWN
4933406C10Rik	0.709768	1.97806	0.0098953	0.0702265	UP
Zswim7	0.628638	2.26541	0.0099061	0.0702372	UP
Gpr37	1.19824	-0.45787	0.00992529	0.0702905	UP
E030019B06Rik	0.602991	4.19798	0.0100036	0.0707256	UP
Icos	-0.628041	1.6499	0.0100593	0.0709221	DOWN
2010010A06Rik	1.01835	-1.15389	0.0102367	0.0717685	UP
Fcrl1	-0.688469	3.44352	0.0102429	0.0717819	DOWN
AU022754	0.842396	1.57476	0.0102551	0.0718375	UP
4930443O20Rik	0.798065	-0.581741	0.0102805	0.0719546	UP
Ror1	-0.919384	1.66127	0.0102916	0.0720024	DOWN
Ache	0.754858	0.225341	0.0103321	0.0722255	UP
Cysltr1	-0.598709	2.31902	0.0103743	0.0724141	DOWN
Rimkla	-0.812731	-0.736697	0.0104849	0.072778	DOWN
Rxfp4	1.15917	-1.11765	0.0104893	0.072778	UP
Kcnma1	0.676256	1.27183	0.0105365	0.072985	UP
Ms4a6c	-0.628055	3.70354	0.0105718	0.0731089	DOWN
Art5	0.866623	-0.277758	0.0106415	0.0734593	UP
1700001O22Rik	0.895579	0.593902	0.0106488	0.0734593	UP
4930526I15Rik	0.698799	1.57067	0.0106943	0.0736036	UP
Fads2	-0.632425	4.31247	0.0107677	0.073945	DOWN
Csf2rb2	-0.635212	2.898	0.01083	0.074281	DOWN
Prss35	0.742367	1.21809	0.0110636	0.0754206	UP
Fndc5	0.598036	3.48567	0.0111247	0.0756527	UP
Tg	-0.71829	0.584056	0.0111384	0.0757126	DOWN
Lpcat1	-0.701084	6.7867	0.0112204	0.0759338	DOWN
Dner	0.632109	1.11896	0.0112585	0.0760908	UP
Sele	-1.03273	0.83559	0.0112656	0.0760908	DOWN
Stac2	-0.660251	0.876566	0.0113586	0.0764677	DOWN
Phlda2	0.66048	0.377258	0.011379	0.0765743	UP
Asb14	0.634241	2.52667	0.0114218	0.0768004	UP
Ccdc108	0.599935	6.9186	0.0114988	0.0772254	UP
Mapk15	0.678785	5.90061	0.0115758	0.0775872	UP
Il18rap	-0.698114	1.89924	0.0116219	0.0777713	DOWN
Ugt1a7c	-0.844327	0.799496	0.0116831	0.0780568	DOWN
Nags	0.781215	0.159447	0.0117146	0.0781738	UP
Dbndd1	0.65874	2.22033	0.0117208	0.0781837	UP
Tstd1	0.658623	3.34667	0.0117479	0.0782713	UP
Noxa1	0.67959	2.24291	0.0118298	0.0786293	UP
Fbn2	-0.896481	-1.00073	0.0118699	0.0787253	DOWN
Sfrp1	-0.62362	4.1707	0.0118786	0.0787253	DOWN
Enkd1	0.612243	3.78724	0.0119507	0.0790253	UP
Clca5	-1.09731	-1.49616	0.011964	0.0790509	DOWN
Itk	-0.677228	3.48802	0.0120085	0.0792829	DOWN
Pth	3.85833	-3.4831	0.012019	0.0792938	UP
Zbtb20	0.656842	2.51014	0.0120197	0.0792938	UP
Oas3	-0.852705	1.88345	0.0120247	0.0792938	DOWN
Pgam2	0.757252	2.93176	0.0120386	0.0792938	UP
5031434O11Rik	0.79965	1.54542	0.0120835	0.079395	UP
Lgals2	-0.921902	0.634744	0.0121165	0.0795567	DOWN
Tshb	1.15837	-1.49663	0.0121551	0.0797476	UP
Med9os	0.811004	0.215599	0.0122119	0.0799989	UP
Cd37	-0.633042	5.12669	0.0122697	0.0802487	DOWN
9530091C08Rik	1.612	-1.17475	0.0122831	0.080305	UP
T2	0.722868	3.39109	0.0124284	0.0808762	UP
Gm10415	1.32935	-0.120724	0.0124624	0.0810035	UP
Acta1	2.61647	1.21995	0.012469	0.0810144	UP
Fam166b	0.696017	4.47942	0.0126048	0.0814702	UP
Stmnd1	0.594966	5.2748	0.0126407	0.0815729	UP
Parvg	-0.624164	3.6592	0.0127222	0.0819292	DOWN
Lrrc18	0.607121	3.30897	0.0128242	0.0823966	UP
Lrrc43	0.591242	3.53224	0.0128995	0.0827299	UP
Itga2	-0.807094	3.06644	0.0129116	0.0827356	DOWN
A430088P11Rik	0.808895	0.455812	0.0129286	0.0827863	UP
Slc25a43	-0.767134	-0.143525	0.0129692	0.0829781	DOWN
Bglap3	1.68126	-2.58146	0.0129935	0.0830703	UP
Pde7b	-0.696363	3.83932	0.0130324	0.0832872	DOWN
Pou3f3	1.2267	-1.32388	0.013062	0.0833671	UP
1300002K09Rik	0.749105	-0.266151	0.0131198	0.0836226	UP
Tmem26	-0.592998	1.3394	0.013145	0.0836862	DOWN
Gypa	1.25008	0.731	0.0131784	0.0837099	UP
Tymp	0.779976	4.81877	0.0132583	0.0840259	UP
Galntl6	1.03246	0.22664	0.0133026	0.0841734	UP
2310039H08Rik	0.586603	3.81016	0.0133233	0.0841734	UP
2610204G22Rik	0.636128	0.888835	0.0133268	0.0841734	UP
Il5ra	-0.944983	0.588837	0.0133373	0.0841734	DOWN
Kcnj11	0.629318	1.77536	0.0134263	0.0845788	UP
Inha	0.735444	2.20171	0.0134351	0.0846027	UP
Wasf3	-0.847267	1.97585	0.013463	0.0846809	DOWN
Cx3cr1	-0.756631	3.35759	0.0134677	0.0846809	DOWN
Ucn2	1.14206	-0.570364	0.0134969	0.0848011	UP
Rhoh	-0.611022	3.2303	0.0135802	0.0851965	DOWN
Gpr174	-0.810625	2.50513	0.0136152	0.0853541	DOWN
Cetn4	0.597698	4.69412	0.0136264	0.0853687	UP
AA465934	0.639471	1.45631	0.013628	0.0853687	UP
Wfikkn1	0.878718	-0.0281652	0.0136365	0.0853897	UP
Spdef	0.679217	2.27535	0.0137692	0.0858681	UP
Eda2r	-0.615537	1.83219	0.0138127	0.0860113	DOWN
Star	-0.662503	1.25595	0.0138255	0.0860589	DOWN
Gja6	0.906862	-0.988987	0.0138546	0.0862081	UP
Lrrc3b	0.764426	0.468584	0.0138895	0.0863932	UP
0610040B10Rik	0.775535	0.790338	0.0139706	0.0867689	UP
Sit1	-0.733626	0.143304	0.0140396	0.0870361	DOWN
Egfl6	-0.67027	6.12674	0.014047	0.0870496	DOWN
I830077J02Rik	-0.802593	0.262102	0.0141548	0.0876176	DOWN
Col6a4	-0.817596	-0.0269031	0.0141878	0.0876342	DOWN
6230400D17Rik	1.09044	-1.26233	0.014322	0.0881675	UP
Hyal1	-0.614045	3.86716	0.0143639	0.088393	DOWN
Fam221b	1.09663	-1.51031	0.0143798	0.0884258	UP
Hhatl	0.615898	2.29298	0.0144163	0.0885525	UP
Gm129	0.777811	4.42308	0.0144619	0.088703	UP
Ifi205	-0.634533	1.61214	0.0145143	0.0888294	DOWN
Gimap7	-0.65173	2.13842	0.0145513	0.0889703	DOWN
2210408F21Rik	0.595552	2.3399	0.014579	0.0890626	UP
Klre1	-0.790275	2.63089	0.0146065	0.0891056	DOWN
Ebf1	-0.63056	2.78702	0.014748	0.0897352	DOWN
1700105P06Rik	1.52512	-2.66821	0.0148767	0.0902565	UP
Gzmb	-0.798316	3.06259	0.0149603	0.0906652	DOWN
A330069E16Rik	0.895314	-0.678017	0.0150548	0.0910072	UP
Myoz2	0.714014	4.35084	0.0151074	0.0912926	UP
Kcnip2	0.698953	1.2383	0.0151219	0.0913391	UP
1700012B09Rik	0.731468	2.84967	0.015169	0.0914911	UP
Gm5089	1.55483	-2.42673	0.0151795	0.0914931	UP
Ascl2	1.00689	-1.30252	0.0152057	0.0914931	UP
Alms1-ps2	1.38862	-1.83869	0.015261	0.0916304	UP
C730036E19Rik	0.942612	0.433569	0.0152837	0.0916304	UP
Il1rn	-0.7581	2.71161	0.015286	0.0916304	DOWN
E230016M11Rik	0.743182	0.6116	0.0153336	0.0916304	UP
Chst10	-0.745932	0.943655	0.0154467	0.0919007	DOWN
Il21r	-0.586393	3.481	0.0154582	0.0919007	DOWN
Sox21	1.10528	1.65916	0.015573	0.0923419	UP
Gpr55	-1.0342	-0.932757	0.0155805	0.0923524	DOWN
1300017J02Rik	1.03985	-1.24076	0.0156372	0.0925262	UP
Gzma	-0.815517	5.27902	0.0156704	0.0926881	DOWN
Pbld1	-0.782891	0.0957222	0.0157069	0.0927748	DOWN
Slc16a5	-0.998136	-1.31531	0.0157555	0.0929638	DOWN
Mogat2	-1.21092	-2.28856	0.0157985	0.0931843	DOWN
4930444F02Rik	0.758266	0.429116	0.0159071	0.0934962	UP
Traf3ip3	-0.604742	3.91431	0.0159684	0.0937579	DOWN
Folr1	-1.13863	-1.21425	0.0160976	0.094219	DOWN
Prg2	-1.39172	-2.209	0.0161644	0.0944456	DOWN
Fos	0.868361	7.47836	0.0163036	0.0951533	UP
Nr4a2	0.661401	4.28925	0.0163577	0.0953077	UP
Igf2bp1	0.603948	2.06903	0.0163632	0.0953077	UP
Ankrd66	0.716575	3.82841	0.0163924	0.0953627	UP
Tnfrsf11b	-0.615114	2.28748	0.0164083	0.0953637	DOWN
Scn8a	1.00296	-1.21289	0.0164126	0.0953637	UP
Epha3	-1.01253	1.39765	0.0164599	0.0955723	DOWN
Slc8a2	0.700589	0.184493	0.0167079	0.0965968	UP
Gcgr	1.01906	0.14261	0.0168031	0.0968939	UP
Cxcr3	-0.597732	1.62778	0.0170468	0.0977943	DOWN
Nkg7	-0.804404	3.65922	0.0171462	0.0981295	DOWN
Mmp12	-0.682734	2.03422	0.0171768	0.0982172	DOWN
Gabra3	-0.623481	3.37993	0.0173113	0.0987375	DOWN
Pcdhgb6	-0.608661	2.80644	0.0174723	0.0992169	DOWN
Sh3rf3	-0.673772	2.91811	0.0175268	0.0993916	DOWN
4930444P10Rik	0.730802	1.73248	0.0176335	0.0998955	UP
*UP denotes up-regulation in CS compared to AC

## Sheet: Table F
Table E6. Differentially expressed genes: Month 3
Gene Symbol	Log.FC	Log.CPM	pvalue	FDR	direction
Slc4a1	-5.26034	2.52578	4.29766e-20	7.20417e-16	DOWN
Trim10	-4.17711	0.807572	6.89877e-14	5.7822e-10	DOWN
Snca	-2.33805	2.80409	2.49068e-13	1.05032e-09	DOWN
Gypa	-4.07275	1.48727	2.50627e-13	1.05032e-09	DOWN
Dbp	2.62984	6.2771	5.45159e-13	1.8277e-09	UP
Nqo1	1.5106	4.17453	1.24938e-11	3.49056e-08	UP
Apol11b	-3.79399	0.136578	9.4223e-11	2.25637e-07	DOWN
Cyp1b1	1.00865	4.87087	1.26505e-10	2.65074e-07	UP
Tspo2	-4.96995	-1.35193	6.69846e-10	1.18525e-06	DOWN
Nr1d2	1.28315	7.17599	7.07062e-10	1.18525e-06	UP
Ces1g	2.66402	4.76909	3.14618e-09	4.79449e-06	UP
Alas2	-2.78191	4.70333	9.20548e-09	1.28593e-05	DOWN
Ugt1a6a	0.809223	4.90562	1.41877e-08	1.82946e-05	UP
Slc39a4	0.828278	7.18774	3.29539e-08	3.9151e-05	UP
Camp	-4.51188	3.69272	3.50334e-08	3.9151e-05	DOWN
Nrgn	-1.29655	3.5627	4.45892e-08	4.40591e-05	DOWN
Akr1b8	0.967889	5.10177	4.4682e-08	4.40591e-05	UP
Gsta1	4.32262	0.439563	5.84639e-08	5.32941e-05	UP
Dmbt1	2.51706	-0.810649	6.04061e-08	5.32941e-05	UP
Retnla	1.61653	7.92705	6.41266e-08	5.37477e-05	UP
Gata2	-0.825872	7.20367	1.13461e-07	9.05689e-05	DOWN
Lipf	1.7295	0.124624	1.26452e-07	9.63506e-05	UP
Marco	1.61601	4.75562	1.81497e-07	0.000132279	UP
Adamts15	-1.13997	5.70752	2.19568e-07	0.000145344	DOWN
Nfil3	-1.24554	4.02682	2.22498e-07	0.000145344	DOWN
Uchl1	2.03074	4.11746	2.25434e-07	0.000145344	UP
Eln	-1.06711	7.62277	2.69422e-07	0.000167271	DOWN
Ngp	-4.64	5.28792	3.29345e-07	0.000197172	DOWN
Umod	3.06285	-1.54875	3.4994e-07	0.000202278	UP
Kel	-4.48571	-1.26407	4.61918e-07	0.000258104	DOWN
Spta1	-2.02507	-0.121124	5.10974e-07	0.000276305	DOWN
Bhlhe41	1.31137	4.83337	5.84369e-07	0.000306118	UP
Per3	1.27486	6.25348	6.06445e-07	0.000308056	UP
Lgals3bp	0.683964	7.41657	6.36801e-07	0.000313962	UP
Epb4.2	-2.18794	0.12575	7.14324e-07	0.00034212	DOWN
Hnf4a	3.40831	-2.00831	8.55908e-07	0.000398544	UP
Oas2	-1.17288	4.51582	1.05384e-06	0.000477447	DOWN
Sord	0.838156	6.37986	1.15995e-06	0.00051169	UP
Cyp2a4	1.81678	0.492959	1.2543e-06	0.000539125	UP
Prss34	-3.19118	-0.352761	1.29411e-06	0.00054233	DOWN
Krt83	1.80241	-0.152337	1.40816e-06	0.000575729	UP
Sectm1b	1.67981	-0.219148	1.49541e-06	0.000596848	UP
Sorcs2	0.768869	5.5754	1.56401e-06	0.000601461	UP
Procr	0.882199	3.69962	1.59107e-06	0.000601461	UP
Sptssb	1.19639	2.28065	1.61461e-06	0.000601461	UP
Slc7a11	1.66669	2.1861	1.79061e-06	0.000652522	UP
2410076I21Rik	-3.12298	-1.39467	1.84761e-06	0.000658969	DOWN
Gpnmb	1.10563	4.50729	2.07174e-06	0.000723513	UP
Ctsk	0.725078	5.29358	2.7065e-06	0.000925899	UP
Cldn13	-4.24583	-1.92677	3.16517e-06	0.00104035	DOWN
Ano1	0.76232	7.05065	3.24672e-06	0.00104663	UP
Pdlim7	-0.672967	5.42314	3.36564e-06	0.00106449	DOWN
Kng1	6.10897	-2.09258	3.44405e-06	0.00106912	UP
Gdpd2	-1.4594	5.00567	3.72726e-06	0.001136	DOWN
AI836003	-1.14522	2.54006	3.84985e-06	0.00113961	DOWN
Rasgrp2	-0.810543	6.48488	3.87506e-06	0.00113961	DOWN
Amigo2	-0.901064	5.95273	4.40934e-06	0.00127438	DOWN
Grrp1	-0.744509	3.8368	4.64045e-06	0.00131404	DOWN
Vsig1	1.6465	0.299133	4.76605e-06	0.00131404	UP
Rhd	-3.66192	-1.68222	4.78173e-06	0.00131404	DOWN
Atp6v0d2	1.20788	5.20133	6.44173e-06	0.00172423	UP
Plet1	0.614762	6.72951	6.58623e-06	0.00172423	UP
Sapcd2	-1.36368	1.75077	6.66751e-06	0.00172423	DOWN
Serpinb12	2.36795	-1.40032	6.7338e-06	0.00172423	UP
Cdhr1	2.00198	0.0608039	6.7887e-06	0.00172423	UP
Gpr155	0.692388	6.4951	6.97809e-06	0.00174588	UP
Rasl11a	-0.934748	4.97694	7.19808e-06	0.00177443	DOWN
Sult2a1	-2.17057	0.159203	7.78492e-06	0.0018728	DOWN
Psrc1	1.09206	1.93727	7.82056e-06	0.0018728	UP
Gm3776	6.00378	-0.335688	8.02266e-06	0.00189414	UP
Hspb1	-0.685733	5.84806	8.77238e-06	0.00204238	DOWN
Hes6	0.636312	5.7125	9.0807e-06	0.0020852	UP
Nt5e	0.617859	7.21796	9.3967e-06	0.00211174	UP
1700047M11Rik	-3.86304	-0.839227	9.46503e-06	0.00211174	DOWN
Lipe	-0.819092	5.93655	9.57418e-06	0.00211174	DOWN
Mthfd1l	1.10745	3.56752	1.01284e-05	0.00220033	UP
Slfn14	-2.52553	0.541749	1.02384e-05	0.00220033	DOWN
Rsad2	-1.40052	3.63531	1.08016e-05	0.00227656	DOWN
Lox	-0.75524	5.38933	1.08647e-05	0.00227656	DOWN
Tspan4	1.24078	5.92868	1.16467e-05	0.00241029	UP
Cdkn1a	-0.8875	6.85633	1.29963e-05	0.00263644	DOWN
Mcoln3	1.15422	1.77407	1.3054e-05	0.00263644	UP
Mcpt8	-2.89017	0.514136	1.326e-05	0.00264523	DOWN
Cyp1a1	0.767314	5.36416	1.34131e-05	0.00264523	UP
A930001C03Rik	1.5805	-0.015066	1.39984e-05	0.00272855	UP
Retnlg	-3.44217	6.43222	1.42227e-05	0.0027404	DOWN
Gm13889	-0.726824	4.70107	1.48096e-05	0.00282106	DOWN
Ier2	-0.97642	6.97852	1.58918e-05	0.0029932	DOWN
Gsto1	1.062	8.54925	1.73402e-05	0.0032297	UP
Slc39a2	1.02769	1.97492	1.83783e-05	0.00334386	UP
Rhag	-3.59747	-1.94011	1.85829e-05	0.00334386	DOWN
Slfn4	-2.43762	5.69823	1.86502e-05	0.00334386	DOWN
Foxs1	-1.25448	1.78862	1.89148e-05	0.00334386	DOWN
Egr1	-1.13661	7.34225	1.95152e-05	0.00340764	DOWN
Thrsp	-1.92096	4.93923	2.51961e-05	0.00433203	DOWN
Igfbp2	0.947013	8.45515	2.5326e-05	0.00433203	UP
Eppin	-2.51453	-0.997784	2.66021e-05	0.00450436	DOWN
Grem2	0.957948	6.1918	2.6952e-05	0.00451796	UP
A930003A15Rik	1.40255	0.891304	2.8958e-05	0.00480617	UP
Klk13	1.10443	2.63875	2.93546e-05	0.00482423	UP
Orm2	3.30473	-1.30581	3.11869e-05	0.00507558	UP
Itgb2l	-4.49583	0.735423	3.15836e-05	0.00509073	DOWN
Cxcl17	1.01516	6.75981	3.31061e-05	0.00528531	UP
Wfdc8	-1.4802	1.92332	3.40422e-05	0.00538348	DOWN
Mmp8	-3.38566	4.92846	3.48968e-05	0.00545611	DOWN
Muc4	0.889783	6.26669	3.57464e-05	0.00545611	UP
Topaz1	-1.41107	-0.338893	3.57857e-05	0.00545611	DOWN
Scgb1c1	-1.0582	4.1703	3.58034e-05	0.00545611	DOWN
Alppl2	3.19659	-2.46928	3.88812e-05	0.00587177	UP
Olr1	0.999355	3.15046	3.93284e-05	0.00588627	UP
Dsg2	0.598482	5.13683	4.05539e-05	0.0059632	UP
Nr1d1	0.695559	7.30269	4.10748e-05	0.00598728	UP
Plb1	0.829216	4.25759	4.29503e-05	0.00620668	UP
S100a8	-3.07249	8.2497	4.61066e-05	0.00654987	DOWN
Pdzd3	-2.16227	-0.302612	4.7673e-05	0.00671548	DOWN
Rgs18	-1.06456	2.9801	4.90456e-05	0.00685126	DOWN
Gm5483	-2.84608	1.44599	5.35712e-05	0.00742161	DOWN
S100a9	-3.02474	8.75157	5.40895e-05	0.00743198	DOWN
Nbeal2	-0.696923	6.19235	5.68007e-05	0.00774106	DOWN
Gadd45g	-0.8695	4.74585	6.19911e-05	0.00831326	DOWN
Clec12b	-1.69455	3.97125	6.42085e-05	0.00845126	DOWN
Npas2	-1.33696	3.77294	6.43014e-05	0.00845126	DOWN
Prtn3	-2.5004	0.838796	6.53676e-05	0.00845126	DOWN
Bcas1	0.693959	4.2073	6.5541e-05	0.00845126	UP
Kcnq1ot1	-1.32939	3.28994	7.67534e-05	0.0098215	DOWN
Bcl3	-0.612982	4.53793	7.93824e-05	0.010081	DOWN
Hlf	1.4632	4.88146	8.71478e-05	0.0109019	UP
Slc46a3	0.630921	5.37469	8.83804e-05	0.010911	UP
Elane	-4.49505	-1.13409	8.85223e-05	0.010911	DOWN
Slc2a3	-1.37808	4.34491	8.9236e-05	0.0109187	DOWN
Mfsd2b	-1.0998	2.82589	9.30119e-05	0.0112982	DOWN
Awat1	3.80331	-2.57916	9.59941e-05	0.0115766	UP
Trim30b	-1.44425	3.09834	0.000105168	0.0125049	DOWN
Spp1	-0.744747	7.08315	0.000105184	0.0125049	DOWN
R3hdml	2.67919	-1.85685	0.000107166	0.0126484	UP
Ctrl	-1.29849	0.0305003	0.0001079	0.0126484	DOWN
Stfa2	-5.1954	-1.49577	0.000111404	0.0129686	DOWN
Agrp	1.02416	2.3561	0.000116746	0.0134967	UP
Rmrp	-2.21037	2.64321	0.0001196	0.0137319	DOWN
Gp2	2.3878	3.63197	0.00012332	0.0140626	UP
E130006D01Rik	-2.27734	-2.30002	0.000125656	0.0142323	DOWN
Adm	-1.1801	3.40403	0.000132281	0.0148821	DOWN
Itln1	2.77372	-1.10577	0.000137001	0.0153103	UP
Upk3bl	2.32511	-2.06435	0.000152417	0.0169203	UP
2010003K11Rik	-2.17906	-1.91993	0.000157461	0.0173653	DOWN
Fos	-1.35459	7.70682	0.000166508	0.0181143	DOWN
Sycp2	-1.68416	0.723313	0.000169083	0.0181689	DOWN
Il1rl2	0.876057	2.30588	0.000178333	0.0185791	UP
Ces2c	2.02333	-1.75582	0.000178443	0.0185791	UP
Iyd	-0.733563	3.73606	0.000187899	0.0194429	DOWN
Fbxo2	1.40602	2.92316	0.000191437	0.0195717	UP
Stfa2l1	-2.15043	2.12466	0.000191478	0.0195717	DOWN
Asprv1	-2.78979	2.70893	0.000192903	0.0195978	DOWN
Tef	0.836794	8.09518	0.000196721	0.0198653	UP
Dgat1	-0.837629	5.31162	0.000203523	0.0204291	DOWN
Rasd1	-1.21371	4.75423	0.000220622	0.0220136	DOWN
Myrip	-0.77261	4.60074	0.000232005	0.0230124	DOWN
1600020E01Rik	-0.871275	4.1351	0.000243395	0.0238598	DOWN
Muc20	0.600448	4.63849	0.000252012	0.024419	UP
Clec4n	0.913626	3.39157	0.000254876	0.0245545	UP
Rbm38	-0.632188	4.2065	0.000268823	0.0257501	DOWN
Wee1	0.977711	4.53538	0.000281094	0.0267726	UP
Hemgn	-3.37499	-1.73017	0.000291709	0.0274715	DOWN
Csf3r	-1.17245	6.06561	0.000296783	0.0277777	DOWN
Itga10	-0.987303	2.85285	0.000298275	0.0277777	DOWN
Has3	0.854146	1.50047	0.000301356	0.0279096	UP
Itga2b	-1.07001	4.49234	0.000303088	0.0279158	DOWN
Sult5a1	-1.0108	3.11253	0.000312371	0.028458	DOWN
Chrnb4	1.60314	-0.372198	0.000317592	0.0287773	UP
Klk10	1.3557	0.977689	0.00031952	0.0287963	UP
Slamf1	-0.929351	1.53553	0.000325659	0.0290565	DOWN
Il1r2	-2.36345	2.37923	0.000330143	0.0290565	DOWN
Clca1	-1.47826	2.64916	0.000332414	0.0290565	DOWN
Cabp1	-1.22072	0.837092	0.000336313	0.0290565	DOWN
Lrrn3	0.637144	4.22729	0.000336362	0.0290565	UP
Soat2	-1.43747	0.752688	0.000337851	0.0290565	DOWN
Arntl	-1.55476	4.64633	0.00034095	0.0291599	DOWN
Speer4c	1.83	0.0268048	0.000349799	0.0297648	UP
Nlgn2	-0.640606	5.32219	0.000356611	0.0297693	DOWN
Stfa1	-2.87272	-0.737691	0.000356622	0.0297693	DOWN
C1rl	0.641107	3.53859	0.000359105	0.0297693	UP
Rpph1	-1.89453	2.76056	0.000360288	0.0297693	DOWN
Aldoc	0.915725	3.30118	0.000360799	0.0297693	UP
Prok2	-5.23702	-0.144507	0.000363502	0.0297693	DOWN
Gm10872	-1.8911	1.29367	0.000364059	0.0297693	DOWN
Mefv	-1.45594	2.45721	0.000369174	0.029896	DOWN
Oprd1	1.51915	-0.472278	0.000382082	0.0307925	UP
Cyp2a5	1.49036	8.06511	0.000387042	0.031043	UP
Tmem44	-0.663844	5.89212	0.000398371	0.0316488	DOWN
5031426D15Rik	-2.05844	0.00969918	0.0004023	0.0317481	DOWN
Treml1	-1.4047	2.18476	0.000403923	0.0317481	DOWN
Acap1	-0.688855	5.18945	0.000407197	0.0317481	DOWN
Fhod1	-0.622367	6.86586	0.000421618	0.0324067	DOWN
Asgr1	-0.993727	3.35964	0.00042329	0.0324067	DOWN
Serpina10	1.3287	-0.647934	0.000423377	0.0324067	UP
Krt15	1.91765	2.42978	0.000433728	0.0327968	UP
Ugt1a1	1.8341	-1.49412	0.000434343	0.0327968	UP
Gm5176	-1.72546	-1.62246	0.000437974	0.0329227	DOWN
Gp9	-1.39912	2.41629	0.000440933	0.0329971	DOWN
Gpc2	-0.896165	1.62242	0.000445184	0.0331672	DOWN
Draxin	-1.32551	0.648987	0.000450723	0.0334313	DOWN
Npas4	-2.2364	0.131994	0.000464487	0.0340901	DOWN
Mmp9	-1.7208	5.10677	0.000467046	0.0340901	DOWN
Crybb3	-1.35042	0.284963	0.000467552	0.0340901	DOWN
Spatc1l	-1.81806	-1.70711	0.00046774	0.0340901	DOWN
Kctd14	0.656039	3.47615	0.000469806	0.0340924	UP
Alb	1.92752	1.00617	0.000473794	0.0341739	UP
Msc	-1.07572	0.39989	0.000476077	0.0341739	DOWN
Cxadr	0.610068	7.32071	0.000477911	0.0341739	UP
Gata1	-1.57377	0.812964	0.000479083	0.0341739	DOWN
Arl4d	-0.719781	6.30524	0.000491953	0.0347958	DOWN
Scarna2	-2.63886	-1.79194	0.000497225	0.0350209	DOWN
Alas1	0.735995	9.49176	0.000503485	0.0353135	UP
Nfe2	-1.10545	3.85492	0.000546675	0.0376964	DOWN
Bdnf	0.61417	4.87841	0.000547267	0.0376964	UP
Ahsa2	-0.626078	5.51805	0.000548704	0.0376964	DOWN
Lat	-0.604776	4.21292	0.00055815	0.0381888	DOWN
Ccl6	0.923303	8.00673	0.000575733	0.039055	UP
Ccm2l	-0.703861	6.15463	0.000577799	0.039055	DOWN
A930017M01Rik	-1.50523	-0.794073	0.00059269	0.0399006	DOWN
9030404E10Rik	0.822362	1.63625	0.000607837	0.0407327	UP
Smim6	0.625666	5.58764	0.000612137	0.0407327	UP
Atp2b2	0.812851	4.12663	0.000612339	0.0407327	UP
Pde2a	-0.612722	4.68709	0.00061605	0.0408176	DOWN
9530091C08Rik	-2.48894	-1.97128	0.000618574	0.0408235	DOWN
Mrc1	0.611775	5.83607	0.000633785	0.0415406	UP
Fcamr	0.955556	1.36563	0.000634397	0.0415406	UP
Tnfsf15	0.91253	1.77103	0.000648137	0.0421095	UP
Gm6484	-0.859002	1.04341	0.000650621	0.0421095	DOWN
Gm6634	-1.29293	0.0260049	0.000654859	0.042188	DOWN
Acox2	0.634015	5.36812	0.000656868	0.042188	UP
Lyl1	-0.585087	4.15381	0.000667785	0.0427255	DOWN
Scel	0.714229	6.75315	0.000681166	0.0433221	UP
4931406H21Rik	-2.19039	-1.46437	0.000682279	0.0433221	DOWN
Pkn3	-0.596045	5.46215	0.000689075	0.0435885	DOWN
Kifc2	-0.705294	4.45298	0.000697203	0.0439369	DOWN
Atg16l2	-0.666017	4.51999	0.00071353	0.0447974	DOWN
Cxcl5	-1.96164	1.3089	0.000723931	0.0452773	DOWN
E330011O21Rik	1.1351	1.37207	0.000726577	0.0452773	UP
Arhgap4	-0.654154	5.76217	0.000735409	0.045658	DOWN
C2cd4b	-1.00879	2.66027	0.00074482	0.0460692	DOWN
Muc19	-1.8404	-1.59408	0.000750539	0.0460692	DOWN
Rasgrp4	-0.899825	4.15992	0.000755625	0.0460692	DOWN
Lars2	-1.49875	11.8702	0.000757965	0.0460692	DOWN
Mpo	-4.51987	0.0434287	0.00076127	0.0460692	DOWN
Nupr1	-0.638089	7.47273	0.000784193	0.0472857	DOWN
Ctsg	-3.51254	-1.27353	0.000797383	0.0477376	DOWN
Msantd2	-0.722946	4.8398	0.000808138	0.0482093	DOWN
Ly6c1	-0.617924	8.10628	0.000839866	0.0498727	DOWN
Gp5	-1.18399	2.58788	0.000846193	0.0498727	DOWN
B3gnt7	0.768373	3.54925	0.000849238	0.0498727	UP
Ces1c	2.25493	-2.11723	0.000850897	0.0498727	UP
Mir142	-1.04644	0.164581	0.000857152	0.0500643	DOWN
Psapl1	1.41339	0.798542	0.0008788	0.0511504	UP
Grip2	-1.03419	1.47294	0.000931821	0.0536773	DOWN
Fcnb	-4.77373	-2.34064	0.000943933	0.0537731	DOWN
Rptn	-1.02542	2.21989	0.000946705	0.0537731	DOWN
Mpl	-0.978191	1.06946	0.000947345	0.0537731	DOWN
Tmc1	-3.89984	-2.14528	0.000949522	0.0537731	DOWN
Cyp4f18	-0.617469	4.41059	0.000968825	0.0546505	DOWN
H2-K2	-0.690082	4.59574	0.000971752	0.0546505	DOWN
Il1b	-1.14726	5.31785	0.000974795	0.0546505	DOWN
Foxa3	1.36213	-0.230164	0.000981207	0.0548266	UP
Lin28a	-2.68475	-0.774207	0.000990423	0.0551577	DOWN
Stfa3	-4.37357	-1.76511	0.000998083	0.0554002	DOWN
Ifitm6	-1.9482	4.31349	0.00100335	0.0555086	DOWN
Sema7a	-0.726751	6.57778	0.00104087	0.0570198	DOWN
Trpm2	-1.21979	2.80283	0.00109336	0.0597001	DOWN
Fas	-0.700081	6.10859	0.0011407	0.0616773	DOWN
Dusp2	-0.662597	3.48535	0.00114162	0.0616773	DOWN
Plekhg4	-1.18012	-0.808902	0.00114474	0.0616773	DOWN
Adrb3	-0.841022	4.06648	0.00116493	0.0623887	DOWN
Grik4	-1.19185	-0.674513	0.00118292	0.0631505	DOWN
Gcm2	1.59305	-1.77469	0.00119686	0.0636922	UP
Per2	1.03339	6.0788	0.00121372	0.0643846	UP
Pstpip1	-0.788511	4.29285	0.00122579	0.0645911	DOWN
Avpr1a	-1.31106	1.10006	0.00122708	0.0645911	DOWN
Dusp1	-0.636587	8.69202	0.00122917	0.0645911	DOWN
F630028O10Rik	-1.36428	4.21742	0.00127729	0.06615	DOWN
Clec1b	-0.935403	2.92214	0.00128051	0.06615	DOWN
Akr1c19	0.841278	2.16554	0.00129847	0.06615	UP
Ces1b	0.829261	1.55958	0.00129861	0.06615	UP
Angptl7	1.89441	2.07966	0.00130224	0.06615	UP
Elovl6	-0.901724	4.11285	0.00131196	0.0664423	DOWN
Dok3	-0.602358	5.06418	0.00132001	0.0665646	DOWN
Ccbe1	0.851758	3.36132	0.00132232	0.0665646	UP
A3galt2	-1.52978	-0.643368	0.00133502	0.066961	DOWN
Pram1	-1.47068	2.91536	0.00133818	0.066961	DOWN
1700102P08Rik	-1.19444	0.00611924	0.00135894	0.0677975	DOWN
Clec4d	-1.27196	3.44099	0.00137514	0.0683669	DOWN
Angptl2	0.72299	6.07098	0.00138025	0.0683669	UP
9830107B12Rik	-2.38663	-0.085688	0.00138259	0.0683669	DOWN
Pnpla3	-1.68819	2.31585	0.00143157	0.0701677	DOWN
Scrg1	-1.94145	-0.138624	0.00144771	0.0707521	DOWN
Pole	0.780772	1.71406	0.00145427	0.0708659	UP
Chaf1b	0.706417	2.22864	0.00146379	0.0711232	UP
Neu2	0.761098	1.69568	0.0014689	0.0711653	UP
Fosb	-1.00692	3.10926	0.00148421	0.0714882	DOWN
Endog	-0.99198	4.96054	0.00150387	0.0719497	DOWN
Brca1	0.685369	1.67754	0.00150655	0.0719497	UP
Orm3	-1.07266	0.0731849	0.001513	0.0720521	DOWN
1700020L24Rik	-1.57356	-1.34561	0.00152663	0.0723083	DOWN
Suv420h2	-0.638052	5.2859	0.001527	0.0723083	DOWN
Zfp692	-0.732112	4.77763	0.00157847	0.0743839	DOWN
Padi4	-1.68725	2.83751	0.00157971	0.0743839	DOWN
Alox12	-0.867108	4.08595	0.0016014	0.0751029	DOWN
Foxd4	-2.57144	-2.0047	0.00161332	0.0753316	DOWN
Phyhd1	-0.729488	4.11312	0.00162988	0.0758935	DOWN
Fkbp11	0.914573	3.04442	0.00165309	0.0767612	UP
Upk3a	1.13707	0.0317138	0.00168376	0.0779084	UP
AU018091	1.1229	-0.487238	0.00168709	0.0779084	UP
Irg1	-2.49235	0.583325	0.00173592	0.079724	DOWN
1300002K09Rik	1.07498	0.266998	0.00176614	0.0806699	UP
Ms4a3	-3.69972	-1.97385	0.0017831	0.081223	DOWN
8430408G22Rik	-0.669259	7.78251	0.00182576	0.0826261	DOWN
Cebpb	-0.590855	6.03848	0.00182842	0.0826261	DOWN
Bmp5	0.604399	5.39492	0.00182869	0.0826261	UP
Acrbp	-0.89988	3.40682	0.0018626	0.0831731	DOWN
Hoxb4	-0.725483	3.88678	0.00188388	0.0835437	DOWN
Rasa4	-0.685155	4.52693	0.00190033	0.0840509	DOWN
Ccnl2	-0.695638	7.48173	0.00193361	0.0852975	DOWN
Ugt1a6b	0.825977	1.88863	0.00194844	0.0853128	UP
Mcmdc2	-1.69882	-1.64824	0.00196333	0.0857065	DOWN
Amy1	-1.13358	3.27744	0.00197611	0.0860403	DOWN
Gp1ba	-1.32931	1.73936	0.00204911	0.0883016	DOWN
Leo1	-0.701678	4.09931	0.00208941	0.0894149	DOWN
Glipr2	-0.670277	5.1471	0.00209095	0.0894149	DOWN
Hs2st1	0.637719	7.57853	0.0021047	0.0895811	UP
Acsm1	0.818358	4.79947	0.00210553	0.0895811	UP
Kng2	1.28761	-0.475759	0.00211364	0.089642	UP
Insl3	-1.04555	-0.316989	0.00213269	0.0898249	DOWN
Cyp3a13	0.643146	3.66207	0.00215332	0.0904664	UP
Tbx6	-1.15306	2.23028	0.00218326	0.0909907	DOWN
4930599N23Rik	-1.12461	-0.844652	0.00218759	0.0909907	DOWN
Capn3	-0.873014	0.522507	0.00219294	0.0909907	DOWN
Zfp36	-0.632838	8.44071	0.00221182	0.091322	DOWN
Cd69	-0.611463	3.55007	0.00222777	0.0915295	DOWN
Ivl	-1.20668	-0.405316	0.00224832	0.0919235	DOWN
Tubb1	-1.04254	4.26196	0.00227356	0.0920893	DOWN
Phf19	0.726282	1.8238	0.00227421	0.0920893	UP
E030024N20Rik	-1.56428	-1.18608	0.00227435	0.0920893	DOWN
Fam193b	-0.760715	7.22896	0.0022891	0.0924632	DOWN
Oas3	-1.08766	2.91301	0.00231002	0.0925226	DOWN
Rrnad1	-0.638552	4.72743	0.00231228	0.0925226	DOWN
Slc2a4rg-ps	-0.81594	4.28069	0.00231265	0.0925226	DOWN
Ccnjl	-1.23317	1.39337	0.00234234	0.0934873	DOWN
Rnaseh2b	0.603022	4.04947	0.00236649	0.0940036	UP
Kcnk4	-2.33123	-2.66973	0.00237425	0.0940297	DOWN
Aqp9	-0.898575	1.70459	0.00237837	0.0940297	DOWN
Hook1	0.611399	4.13555	0.00241706	0.0950614	UP
Lgals4	-0.985681	3.00401	0.00242444	0.0950614	DOWN
Sema6b	-0.667112	3.32553	0.00242715	0.0950614	DOWN
Ppbp	-1.24543	5.14046	0.00244972	0.0954992	DOWN
Scarna13	-1.89246	-1.0538	0.00246036	0.0956916	DOWN
Cldn11	1.55313	-0.409708	0.00258704	0.099237	UP
Meg3	-1.25853	3.79946	0.00261105	0.0994572	DOWN
Mrgpra2b	-2.84174	-0.513268	0.00263581	0.0998221	DOWN
*UP denotes up-regulation in CS compared to AC

## Sheet: Table G
Table E7. Differentially expressed genes: Month 6
Gene Symbol	Log.FC	Log.CPM	pvalue	FDR	direction
Cyp1b1	3.78041	7.41864	4.2646e-31	7.14875e-27	UP
Ptgs2	2.4409	6.67302	2.00401e-18	1.67966e-14	UP
Arc	2.77986	2.7213	9.54677e-14	5.33441e-10	UP
Cyp1a1	5.65643	9.20401	1.42566e-13	5.97457e-10	UP
Areg	2.55581	4.78294	3.17539e-13	1.06458e-09	UP
Mt2	2.26209	5.55058	1.48188e-12	4.14012e-09	UP
Pmvk	1.67363	6.57262	3.02384e-10	7.24122e-07	UP
Ggt1	2.58385	3.087	1.23215e-09	2.14959e-06	UP
Flnc	2.03008	5.15893	1.27601e-09	2.14959e-06	UP
Maff	1.68725	6.10754	1.28234e-09	2.14959e-06	UP
Ahrr	3.66252	1.20397	1.20092e-08	1.83009e-05	UP
Ucp1	-8.1029	4.39803	5.22452e-08	7.29822e-05	DOWN
Dmbt1	3.76175	-0.0299871	6.8006e-08	8.76911e-05	UP
Ces1g	2.05482	4.31036	7.87128e-08	9.42473e-05	UP
Nqo1	3.17705	5.55689	1.74441e-07	0.000194943	UP
Abra	1.70072	2.46478	1.88823e-07	0.000197828	UP
Ankrd63	-1.46496	3.57206	3.14646e-07	0.00031026	DOWN
Slfn4	-1.97728	3.77018	4.21733e-07	0.000392751	DOWN
Tnfrsf12a	1.36659	5.96252	7.0664e-07	0.000623443	UP
Thbs1	1.91926	8.82901	1.67346e-06	0.00140261	UP
Nell1	2.02725	0.317209	1.81242e-06	0.00144674	UP
Krt15	2.93692	2.31103	1.96908e-06	0.00150035	UP
Gm9733	-2.01377	0.495394	2.17977e-06	0.00158868	DOWN
Dusp6	1.12536	7.66117	2.75062e-06	0.00187325	UP
Gdf15	1.66858	1.89051	2.88619e-06	0.00187325	UP
Serpine1	1.56472	5.81621	2.92842e-06	0.00187325	UP
Akr1b8	1.71249	5.81178	3.20979e-06	0.00187325	UP
Tmem252	1.51654	4.824	3.22861e-06	0.00187325	UP
Cyp2a5	1.94383	8.29877	3.24073e-06	0.00187325	UP
Pde4b	1.6867	7.79464	4.53527e-06	0.00245787	UP
Itln1	4.29365	-0.506523	4.54537e-06	0.00245787	UP
Elovl3	-7.58838	-1.2501	6.11882e-06	0.00320531	DOWN
Lrtm2	-1.34522	4.24385	6.60833e-06	0.00335683	DOWN
Ces1f	1.7347	4.90853	7.92911e-06	0.00390928	UP
AU040972	1.60868	6.90697	1.00343e-05	0.00480585	UP
Shisa2	-1.67095	1.76645	1.07579e-05	0.00500932	DOWN
Cebpd	1.49234	7.10793	1.22017e-05	0.00552802	UP
F3	1.02249	7.10674	1.46979e-05	0.0064837	UP
Has1	2.13613	2.54853	1.63768e-05	0.00703909	UP
Edn1	1.44244	6.825	1.68633e-05	0.007067	UP
Coq10b	0.942758	5.94297	1.9878e-05	0.0081272	UP
Clca4	5.39083	-1.67829	2.0739e-05	0.00827734	UP
Reg3g	1.96491	7.07972	2.24146e-05	0.00861326	UP
Gp2	1.75118	4.2038	2.26503e-05	0.00861326	UP
Atf3	1.54582	5.03776	2.31222e-05	0.00861326	UP
Arid5a	0.976242	5.08541	2.46896e-05	0.00899722	UP
Agr2	1.74523	2.412	2.81699e-05	0.00985818	UP
Adh7	1.81676	5.72655	2.82284e-05	0.00985818	UP
Mmp11	-0.96746	4.97904	2.96672e-05	0.0101492	DOWN
Slc25a25	1.13571	5.8923	3.29714e-05	0.011054	UP
Dusp8	1.35676	5.71733	3.59929e-05	0.0118304	UP
Phlda1	1.1823	6.39689	3.83824e-05	0.0123731	UP
Gtsf1l	2.49776	2.0906	4.07689e-05	0.0128945	UP
Ccr2	-1.03352	5.012	4.39606e-05	0.0136465	DOWN
Krt5	2.81892	0.295008	5.16426e-05	0.0157397	UP
Sox18	-0.942371	6.35515	5.38217e-05	0.0161109	DOWN
Tril	-1.03267	4.22219	5.5899e-05	0.0164392	DOWN
Per1	0.9789	7.1015	6.22637e-05	0.0179953	UP
Slc22a12	2.44143	1.22313	7.43562e-05	0.0211085	UP
Cbr3	2.31694	6.50038	7.5554e-05	0.0211085	UP
Gstp2	1.92174	1.96839	8.13655e-05	0.0221596	UP
Tnfaip6	1.55878	1.3929	8.19599e-05	0.0221596	UP
Mt1	1.43233	6.67949	8.98759e-05	0.0239141	UP
Spsb4	-1.57533	-0.315258	9.25057e-05	0.0240571	DOWN
Rcan1	0.949619	6.36355	9.4296e-05	0.0240571	UP
Entpd8	-1.30183	2.49593	9.47187e-05	0.0240571	DOWN
Srxn1	0.97593	5.87188	9.82628e-05	0.0245848	UP
Fkbp5	1.57989	6.07942	0.000104835	0.0256694	UP
Cdhr1	1.96727	1.40889	0.000105661	0.0256694	UP
Adam8	1.13928	5.88463	0.000124746	0.0294969	UP
Ctgf	1.00874	8.01898	0.000124934	0.0294969	UP
Txnrd1	1.02021	7.69617	0.00012775	0.0297426	UP
Cmpk2	-0.848161	5.10233	0.000134543	0.0308951	DOWN
Saa3	2.08875	2.61929	0.000146713	0.0332344	UP
Tnfsf10	-1.01801	6.86286	0.000150326	0.0335988	DOWN
Ppbp	-1.06568	3.93142	0.000156234	0.03446	DOWN
Slc7a11	2.02743	2.51235	0.000165542	0.0357502	UP
Apold1	1.11396	3.24916	0.000166725	0.0357502	UP
Mbd1	1.29996	6.4214	0.000168482	0.0357502	UP
Aplnr	-1.23573	4.71847	0.000188061	0.0393982	DOWN
Cd177	1.13673	4.74804	0.000190375	0.0393982	UP
Gm10415	2.03669	-0.101938	0.000204202	0.0417443	UP
Fzd2	-1.02455	4.14151	0.000212516	0.0429206	DOWN
Per2	1.02772	6.03566	0.000232883	0.0464741	UP
Ces1c	2.72272	-1.49306	0.000237844	0.0469056	UP
Slc16a9	-0.957014	6.37705	0.000242797	0.0473256	DOWN
Hes2	-1.18043	1.54486	0.000259685	0.0495521	DOWN
Mmd2	-4.98956	-0.901478	0.00026019	0.0495521	DOWN
Adra1a	-1.38822	2.31564	0.000263087	0.0495521	DOWN
Nr4a3	2.79588	2.03316	0.000268962	0.0499357	UP
Fosl1	2.56109	0.3866	0.000272526	0.0499357	UP
Ttyh1	1.74369	0.741566	0.000274061	0.0499357	UP
Msx3	3.62736	-2.35156	0.000298314	0.0537702	UP
Ern2	1.83756	-0.416611	0.00030296	0.0540268	UP
Pi15	1.19969	4.43866	0.000311634	0.0544976	UP
Tmc5	1.40219	4.01101	0.000312102	0.0544976	UP
Fkbp14	0.978633	5.29962	0.000346968	0.0599611	UP
Wdr20rt	2.8049	-2.05275	0.000361872	0.0618986	UP
Epha2	0.862305	7.0306	0.000367789	0.0622752	UP
Htr4	1.76339	-0.901347	0.000374303	0.0627444	UP
Kng1	5.08824	-2.885	0.000383496	0.063649	UP
Scgb3a1	1.78443	9.85435	0.000423568	0.0690531	UP
Rab17	-1.32196	1.28195	0.000424296	0.0690531	DOWN
Hif3a	1.20859	2.31732	0.000430838	0.0694436	UP
Il6	1.9114	0.026966	0.000463264	0.073959	UP
Map3k6	1.26589	6.26916	0.000470564	0.0744157	UP
Lox	1.00981	6.33171	0.000533569	0.0835908	UP
Dpy19l2	-1.45194	-0.49615	0.000555599	0.0856837	DOWN
Fmn2	-1.17453	0.960923	0.000557151	0.0856837	DOWN
Errfi1	1.14465	8.67624	0.000577713	0.0880383	UP
A530050N04Rik	-6.32474	-2.23143	0.000648447	0.0979272	DOWN
*UP denotes up-regulation in CS compared to AC

## Sheet: Table H
Table E8. Differentially expressed genes: Month 9 CS vs AC
Gene Symbol	Log.FC	Log.CPM	pvalue	FDR	direction
Ces1g	2.80423	4.94241	2.94581e-58	4.93806e-54	UP
Dbp	3.89886	6.96742	9.64381e-41	8.08296e-37	UP
Pdk4	-2.34821	5.31209	1.37722e-33	7.69546e-30	DOWN
Npas2	-2.34583	3.8637	2.00571e-30	8.40543e-27	DOWN
Ggt1	3.04171	3.30527	1.33045e-28	4.46047e-25	UP
Per3	1.96056	6.39799	3.94041e-27	1.10088e-23	UP
Nfil3	-1.93293	4.00788	1.00503e-23	2.40676e-20	DOWN
Spon2	-3.05166	4.96746	1.40462e-22	2.94321e-19	DOWN
Nqo1	2.38578	5.01406	2.61316e-22	4.86715e-19	UP
Tspan4	1.84173	6.23444	1.35798e-21	2.27638e-18	UP
Nr1d2	1.58953	7.17775	1.55969e-21	2.37683e-18	UP
Arntl	-3.08401	4.46175	2.89378e-21	4.04238e-18	DOWN
Bhlhe41	1.59883	5.20382	6.05136e-21	7.803e-18	UP
Ccnjl	-2.6924	1.40293	1.15624e-20	1.38443e-17	DOWN
Tef	1.58932	8.30503	3.23268e-20	3.61263e-17	UP
Adm	-1.88992	3.19293	4.40475e-19	4.6148e-16	DOWN
Retnla	2.37594	8.53743	1.07592e-18	1.06092e-15	UP
Slc22a12	2.88448	1.44501	1.60296e-17	1.4928e-14	UP
Angptl4	-2.29995	5.28957	5.46983e-17	4.82583e-14	DOWN
Cyp2a5	1.89656	8.72561	6.41295e-17	5.37501e-14	UP
Cbr3	1.80673	5.97169	1.11302e-16	8.88451e-14	UP
Acot1	-1.2341	5.82292	1.65179e-16	1.25859e-13	DOWN
Eln	-1.36189	7.33845	3.36481e-16	2.45236e-13	DOWN
Fkbp11	1.68802	3.41454	2.24753e-15	1.5698e-12	UP
Cxcl5	-3.20856	1.76691	3.45483e-15	2.31654e-12	DOWN
Lox	-1.60358	5.16991	4.38606e-14	2.82783e-11	DOWN
Rasl11a	-1.42538	4.97439	1.04917e-13	6.5138e-11	DOWN
Nr4a3	-3.08574	0.438629	1.33095e-13	7.96809e-11	DOWN
Cyp1a1	1.93042	5.68463	3.37349e-13	1.94999e-10	UP
Mthfd1l	1.34311	3.91532	4.00355e-13	2.23705e-10	UP
Slc39a4	1.04013	7.57132	5.01387e-13	2.71121e-10	UP
Fbn1	-1.13169	5.84177	5.19578e-13	2.72178e-10	DOWN
Sord	1.13582	6.61141	6.56584e-13	3.33525e-10	UP
Akr1b8	1.28467	5.78776	1.4585e-12	7.19084e-10	UP
Cd177	1.37196	5.28358	4.31767e-12	2.06792e-09	UP
Gsta2	1.38658	3.23269	6.09331e-12	2.83728e-09	UP
Dtx4	-1.02152	4.86263	2.30048e-11	1.04224e-08	DOWN
Gsta3	1.01728	8.4774	2.59351e-11	1.14408e-08	UP
Adamts17	-1.65135	1.41228	2.98319e-11	1.28224e-08	DOWN
Loxl1	-1.00877	5.83523	3.06536e-11	1.28462e-08	DOWN
Col3a1	-1.00926	7.94802	3.14627e-11	1.28636e-08	DOWN
Fam124b	-3.11232	1.66575	3.71277e-11	1.48184e-08	DOWN
Cxcl17	1.17989	6.91176	6.52381e-11	2.54322e-08	UP
Gem	-1.22309	4.47759	7.16282e-11	2.72887e-08	DOWN
Igfbp2	1.22498	8.89357	8.04439e-11	2.96506e-08	UP
Lipe	-0.962958	6.00162	8.13653e-11	2.96506e-08	DOWN
Slc25a34	-1.82606	2.40702	1.07033e-10	3.81742e-08	DOWN
Zfyve21	0.838031	5.99681	3.25558e-10	1.13694e-07	UP
Cerk	-0.862705	5.57516	3.43478e-10	1.17505e-07	DOWN
Snx31	-1.85223	0.203299	3.64269e-10	1.22125e-07	DOWN
Adamts4	-2.22872	-0.458233	4.21208e-10	1.38445e-07	DOWN
Hlf	1.79565	4.98209	4.33423e-10	1.39721e-07	UP
Thbs1	-1.23104	7.62437	4.60229e-10	1.45563e-07	DOWN
Alas1	0.940652	9.64255	8.68038e-10	2.69462e-07	UP
Kcne4	-1.15341	3.88011	1.18295e-09	3.60541e-07	DOWN
Col5a1	-0.857046	5.06244	1.25264e-09	3.74965e-07	DOWN
Leo1	-1.11327	3.94204	1.31035e-09	3.85359e-07	DOWN
Cacna1d	-1.09096	4.22496	1.42907e-09	4.13026e-07	DOWN
Ces1b	1.66799	2.20195	1.6855e-09	4.78882e-07	UP
Serpina3h	-1.85718	0.387486	2.34868e-09	6.56182e-07	DOWN
Klhl13	-1.00149	4.19516	2.79277e-09	7.67461e-07	DOWN
Ifit3	1.11098	6.1993	3.83665e-09	1.03732e-06	UP
Srxn1	0.776875	5.68957	4.90952e-09	1.30632e-06	UP
Marco	1.45884	4.66512	5.88926e-09	1.54253e-06	UP
Cyp2a4	1.88075	1.43707	6.2647e-09	1.60014e-06	UP
Errfi1	-0.9999	7.72299	6.34521e-09	1.60014e-06	DOWN
Il1rl1	-1.24532	2.12344	6.39558e-09	1.60014e-06	DOWN
E130012A19Rik	1.22491	3.42462	6.65551e-09	1.64068e-06	UP
Rasd2	1.5182	2.45626	9.25182e-09	2.24766e-06	UP
Cyp2b10	0.831758	9.11974	1.05443e-08	2.52507e-06	UP
Cys1	1.29592	4.94899	1.13357e-08	2.67634e-06	UP
Foxs1	-1.54836	1.62777	1.15916e-08	2.69874e-06	DOWN
Hmgcs2	-0.842148	6.80461	1.19629e-08	2.74704e-06	DOWN
Ephx1	0.766703	8.61423	1.28023e-08	2.90007e-06	UP
Gdpd2	-1.47411	4.57818	1.43311e-08	3.20311e-06	DOWN
Spint1	0.842944	6.68226	1.56474e-08	3.45128e-06	UP
Txnrd1	0.759616	7.48293	1.62841e-08	3.51859e-06	UP
Nr1d1	1.00463	7.2365	1.63723e-08	3.51859e-06	UP
Cbr1	0.95314	6.94208	1.89035e-08	4.01112e-06	UP
Htatip2	0.914448	5.0264	2.19592e-08	4.60128e-06	UP
Fetub	1.37269	4.02123	2.67895e-08	5.54411e-06	UP
Atp2b2	1.14882	3.90652	2.73933e-08	5.59993e-06	UP
Adamts15	-1.45632	5.49178	3.00242e-08	6.06381e-06	DOWN
Gfpt2	-0.990624	4.16793	3.28021e-08	6.54596e-06	DOWN
I830012O16Rik	1.079	4.39718	3.59022e-08	7.08034e-06	UP
Pir	0.878007	6.18134	3.68488e-08	7.18252e-06	UP
Slc22a3	-1.3661	2.14715	4.07511e-08	7.85185e-06	DOWN
Glipr2	-0.945906	5.0044	4.41884e-08	8.41739e-06	DOWN
Hdac11	0.795532	5.11683	5.33039e-08	1.00397e-05	UP
S1pr1	-1.02005	8.479	6.37087e-08	1.18661e-05	DOWN
Fabp1	-1.67625	2.27454	6.77237e-08	1.23661e-05	DOWN
Uchl1	1.91058	4.29339	6.78687e-08	1.23661e-05	UP
Serpina3c	-1.40303	2.67216	8.53732e-08	1.52428e-05	DOWN
Nts	-2.01073	-0.447557	8.54755e-08	1.52428e-05	DOWN
Col5a3	-1.20527	2.63974	8.85795e-08	1.56301e-05	DOWN
Hes6	0.962141	5.98231	9.95147e-08	1.73767e-05	UP
Pdgfra	-1.12521	7.06874	1.1687e-07	2.01968e-05	DOWN
Sncg	1.17825	4.11152	1.28062e-07	2.19051e-05	UP
Fbxo2	1.55344	2.79797	1.36604e-07	2.31303e-05	UP
Dusp1	-0.933695	8.7207	1.42908e-07	2.39443e-05	DOWN
Kcna2	-1.20455	2.71373	1.44269e-07	2.39443e-05	DOWN
Dio2	-1.61619	0.631385	1.50142e-07	2.46747e-05	DOWN
Slc46a3	0.806693	5.53121	1.56522e-07	2.5452e-05	UP
Ntsr2	2.84412	-1.07191	1.57908e-07	2.5452e-05	UP
Frmd5	-1.60922	2.08384	1.60194e-07	2.55746e-05	DOWN
Lefty1	1.2643	2.42679	1.80063e-07	2.84754e-05	UP
Tuba8	0.9426	3.74164	1.92838e-07	3.02107e-05	UP
Pi15	-1.24828	3.59029	2.20882e-07	3.42838e-05	DOWN
Slc10a6	-0.967423	4.43827	2.28709e-07	3.5173e-05	DOWN
Scn3a	-1.05355	3.88611	2.35788e-07	3.5932e-05	DOWN
Helz2	-0.750317	6.62965	2.43154e-07	3.67207e-05	DOWN
Matn4	0.789705	5.83851	2.5741e-07	3.85265e-05	UP
Agrp	1.81503	3.31312	2.68776e-07	3.98717e-05	UP
Rptn	-1.75061	2.18511	2.72397e-07	4.00543e-05	DOWN
Ngef	0.759886	5.2152	2.92244e-07	4.25991e-05	UP
Tsku	0.856498	5.98605	3.13296e-07	4.5274e-05	UP
E330011O21Rik	1.31637	1.5337	3.18327e-07	4.56078e-05	UP
A930003A15Rik	1.63429	1.07382	3.51806e-07	4.99773e-05	UP
Psrc1	1.39104	2.3302	3.56749e-07	5.02536e-05	UP
Cnr1	-1.45969	0.954249	4.01652e-07	5.61074e-05	DOWN
Rnaseh2b	0.947374	4.1927	4.25636e-07	5.89664e-05	UP
Cd163l1	-1.33616	1.11263	4.42439e-07	6.07918e-05	DOWN
Cda	1.10963	2.23142	4.53356e-07	6.1441e-05	UP
Col6a3	-0.732244	6.00145	4.54494e-07	6.1441e-05	DOWN
Col1a1	-0.772594	6.9816	4.77461e-07	6.3693e-05	DOWN
Gypa	3.27341	1.81385	4.82258e-07	6.3693e-05	UP
Gbp6	-1.42663	3.65512	4.82552e-07	6.3693e-05	DOWN
Dcdc2a	-0.799685	5.13785	5.14557e-07	6.73868e-05	DOWN
Neu2	1.07028	1.96079	5.57641e-07	7.24631e-05	UP
Syk	-0.676425	6.08016	5.81418e-07	7.49716e-05	DOWN
Wee1	0.957673	4.60046	5.9904e-07	7.64491e-05	UP
Arsi	-1.62947	-0.324459	6.01998e-07	7.64491e-05	DOWN
Igsf8	0.770553	5.56274	6.89237e-07	8.68697e-05	UP
Blvrb	1.17893	5.23033	7.1227e-07	8.91029e-05	UP
5430416O09Rik	-0.999867	3.25128	7.27476e-07	9.01748e-05	DOWN
Ces1f	1.0905	4.57766	7.31598e-07	9.01748e-05	UP
Heyl	-0.755829	4.86079	7.75637e-07	9.49051e-05	DOWN
Cttnbp2	-1.18104	2.58316	8.22662e-07	9.99295e-05	DOWN
Il10ra	-0.702058	5.19088	8.33974e-07	0.000100575	DOWN
Hspa1b	-2.4442	4.53191	8.75685e-07	0.000104851	DOWN
Mmp3	-0.874399	4.95641	9.65458e-07	0.00011478	DOWN
Fmnl1	-0.625939	5.78753	9.7547e-07	0.000115154	DOWN
A530013C23Rik	1.43571	0.773987	9.92449e-07	0.000116339	UP
Cyp3a13	1.06615	3.94167	1.2576e-06	0.000146397	UP
Akr1c14	0.785855	7.52125	1.27743e-06	0.000147679	UP
Creg1	0.72776	7.59137	1.30179e-06	0.000149466	UP
Ager	0.763104	11.5947	1.37799e-06	0.000157138	UP
Tfrc	0.692617	7.02402	1.4014e-06	0.000158728	UP
Clock	-0.96083	5.6412	1.45503e-06	0.000163695	DOWN
Ctsk	0.742752	5.62326	1.49291e-06	0.000166838	UP
Gpx2	1.14549	6.25225	1.51357e-06	0.000168026	UP
Per2	1.20864	6.14037	1.52778e-06	0.000168488	UP
Plb1	0.901831	4.33965	1.55194e-06	0.000170034	UP
Vgll3	-1.10571	3.6962	2.0457e-06	0.000222676	DOWN
Nov	-0.813319	4.24646	2.1231e-06	0.00022961	DOWN
Rhoj	-0.760326	6.22417	2.18198e-06	0.000234465	DOWN
Tex11	1.12063	2.5546	2.22597e-06	0.00023701	UP
Tbc1d8	-0.696957	5.58885	2.23394e-06	0.00023701	DOWN
Slc7a11	1.79135	2.29891	2.30943e-06	0.000241999	UP
Vipr2	-0.82369	3.78146	2.30984e-06	0.000241999	DOWN
Plat	-0.99093	5.89974	2.32888e-06	0.000242478	DOWN
Mpv17l	0.734945	4.49361	2.40788e-06	0.000249156	UP
Vill	0.776942	5.23688	2.44366e-06	0.000251307	UP
Mat2a	-0.73984	7.90102	2.48191e-06	0.000253578	DOWN
Efnb1	-0.804877	6.60443	2.49599e-06	0.000253578	DOWN
Ptgr1	0.812389	6.50551	2.76947e-06	0.000279667	UP
Lgals3	0.821087	7.75626	2.88603e-06	0.000289692	UP
Igfbp3	-0.99544	6.18869	3.02424e-06	0.000301758	DOWN
Lrrn3	0.807031	4.24709	3.07482e-06	0.00030499	UP
Tspan8	0.667645	7.78859	3.12036e-06	0.000307686	UP
Tmem37	0.840374	4.87688	3.27467e-06	0.000321014	UP
Rasgrp1	-0.782144	3.83037	3.38777e-06	0.000330142	DOWN
Rdh10	0.61314	5.45324	3.40718e-06	0.000330142	UP
Wnt3a	0.865957	4.54222	3.58026e-06	0.000344919	UP
Cbr2	0.877637	12.9864	3.60349e-06	0.000345173	UP
Prex1	-0.704983	5.67351	3.9439e-06	0.000375634	DOWN
Cldn18	0.649121	9.58739	3.98303e-06	0.000377218	UP
Hspa1a	-2.06459	4.06083	4.05494e-06	0.00038187	DOWN
Acot2	-0.751345	4.12096	4.1317e-06	0.000385838	DOWN
AI836003	-1.47847	2.36863	4.14311e-06	0.000385838	DOWN
Cgrrf1	0.639684	5.26941	4.34929e-06	0.000401696	UP
Colq	-0.862247	3.60178	4.36131e-06	0.000401696	DOWN
Il1r1	-0.663091	5.5498	4.48267e-06	0.000410618	DOWN
Clic3	0.758376	7.55717	4.56416e-06	0.00041581	UP
Sh2d4a	0.656166	5.89167	5.33718e-06	0.000482944	UP
Nt5e	0.731531	7.26609	5.35868e-06	0.000482944	UP
Mgst3	0.823672	5.83423	5.39318e-06	0.000483454	UP
Sptssb	1.26251	2.72261	5.60278e-06	0.000495223	UP
Gp2	1.64284	4.30187	5.61309e-06	0.000495223	UP
Gpr37	-2.44354	-1.03337	5.65355e-06	0.000496181	DOWN
Gipc2	0.703298	6.74107	5.71825e-06	0.000498231	UP
Wsb1	-0.812301	6.83549	5.73635e-06	0.000498231	DOWN
Ikzf4	-1.43698	0.984978	6.10653e-06	0.000525203	DOWN
Cyp1b1	0.810604	5.10739	6.10956e-06	0.000525203	UP
Hr	-0.80331	3.72122	6.27981e-06	0.000537084	DOWN
Egr2	-0.911863	2.89163	6.35078e-06	0.000538643	DOWN
Snx30	-0.672426	4.73619	6.36231e-06	0.000538643	DOWN
Adra1a	-1.41561	2.2667	6.536e-06	0.000547832	DOWN
Adamtsl2	-0.903206	4.91246	6.53621e-06	0.000547832	DOWN
Abcb6	0.690287	5.06313	6.61521e-06	0.000551695	UP
Dapk2	0.625873	6.24887	6.80604e-06	0.0005648	UP
Sh3bp5	-0.646701	6.18045	7.02696e-06	0.000580261	DOWN
Asb2	-0.875198	3.39872	7.15386e-06	0.000587844	DOWN
Cdh15	1.95428	-0.925677	7.45293e-06	0.000607658	UP
Tnr	-1.34074	0.280859	7.50408e-06	0.000607658	DOWN
Csrnp1	-0.925047	5.60077	7.51969e-06	0.000607658	DOWN
Tmcc2	-0.777971	7.27527	7.53999e-06	0.000607658	DOWN
Procr	0.72039	4.10313	7.59743e-06	0.000609357	UP
Krt85	1.89637	0.101974	9.04804e-06	0.000720906	UP
Olfr1033	-1.13688	2.07273	9.07423e-06	0.000720906	DOWN
Smim6	0.99696	5.95547	9.58107e-06	0.000757583	UP
Cd209a	-1.10143	3.31113	9.77294e-06	0.000769126	DOWN
Vpreb3	1.10237	6.30582	9.9041e-06	0.000775806	UP
Aldh1a1	0.604099	11.0986	1.00146e-05	0.000780811	UP
Pcdh12	-0.693096	4.63482	1.0094e-05	0.000783364	DOWN
Lamb3	0.704868	6.70611	1.0191e-05	0.000787245	UP
Mgst1	0.676359	9.56071	1.03034e-05	0.000792271	UP
Avpr1a	-1.69038	1.27224	1.05675e-05	0.000806547	DOWN
Nol3	0.729731	4.16796	1.06168e-05	0.000806547	UP
LOC100503676	0.867567	3.33442	1.06334e-05	0.000806547	UP
Cyb5	0.598431	8.90858	1.13813e-05	0.00085939	UP
Pim1	-0.786588	4.98767	1.14611e-05	0.000861539	DOWN
Sstr2	1.20141	1.15425	1.16061e-05	0.000868537	UP
Sema4c	-0.602762	5.11918	1.28362e-05	0.000956322	DOWN
Trim10	3.09995	1.25041	1.2958e-05	0.000961131	UP
Slc38a2	-0.602702	7.41534	1.30732e-05	0.000965405	DOWN
Adamts9	-1.18905	4.49327	1.36998e-05	0.00100724	DOWN
Gss	0.686253	6.00748	1.38498e-05	0.001011	UP
Prdx6	0.600782	10.9998	1.38717e-05	0.001011	UP
Tcfl5	2.6427	-1.58557	1.40955e-05	0.00102287	UP
Slc6a14	0.754048	6.86995	1.42147e-05	0.00102707	UP
Gdf15	1.22376	1.48798	1.44613e-05	0.00104041	UP
Ifi203	-0.637043	5.68478	1.45957e-05	0.00104161	DOWN
Pon3	0.591968	6.69485	1.46023e-05	0.00104161	UP
Nrcam	-1.10199	1.86917	1.50472e-05	0.00106513	DOWN
Adh7	1.0165	5.39039	1.50591e-05	0.00106513	UP
Kcna6	1.77845	1.64307	1.51338e-05	0.00106592	UP
Ndnf	0.759951	6.25611	1.5284e-05	0.00107199	UP
Spib	-0.901901	4.477	1.55544e-05	0.00108641	DOWN
Cdkn1a	-1.03712	6.90154	1.57257e-05	0.00109382	DOWN
Gata2	-0.785445	6.93333	1.60048e-05	0.00110863	DOWN
Clmp	-1.24784	1.70727	1.62692e-05	0.00112231	DOWN
Afap1l2	-0.735417	4.22698	1.63782e-05	0.00112519	DOWN
Nnat	-0.823199	3.93548	1.6497e-05	0.00112873	DOWN
Pnliprp1	1.36448	0.882828	1.6746e-05	0.00113639	UP
Syt5	0.677743	5.86566	1.68059e-05	0.00113639	UP
Xirp1	-1.54391	1.68337	1.68124e-05	0.00113639	DOWN
Cmpk2	-0.65136	5.03554	1.73408e-05	0.00116741	DOWN
Mt3	2.14207	0.226818	1.7442e-05	0.00116952	UP
Loxl2	-0.791435	4.00871	1.77381e-05	0.00118464	DOWN
Rnf144a	-0.709652	7.27918	1.79827e-05	0.0011962	DOWN
Bpgm	0.846137	5.998	1.87397e-05	0.00124163	UP
Amph	-1.02731	3.34989	1.96303e-05	0.00129181	DOWN
Acnat1	-1.2074	0.7853	1.9651e-05	0.00129181	DOWN
Ccdc176	0.801378	5.17552	2.13939e-05	0.00139381	UP
Abca17	-1.05647	1.38889	2.14522e-05	0.00139381	DOWN
Ttyh1	-1.68248	-0.810377	2.25243e-05	0.00145782	DOWN
Wdfy4	-0.60177	5.19465	2.27759e-05	0.00146843	DOWN
Ppp1r3c	-0.74194	4.33442	2.33883e-05	0.00150214	DOWN
Slc39a14	-0.682606	4.25237	2.38831e-05	0.00152806	DOWN
Bach2	-0.70722	4.11876	2.40596e-05	0.0015335	DOWN
Adamts1	-0.628631	6.75377	2.42453e-05	0.00153564	DOWN
Rasgrp3	-0.679719	6.26495	2.43149e-05	0.00153564	DOWN
Azgp1	0.613162	4.53248	2.4368e-05	0.00153564	UP
Kcna1	-1.81088	-0.605673	2.51487e-05	0.00157891	DOWN
Grem2	0.746068	6.23367	2.54857e-05	0.00159409	UP
Map3k6	-1.21322	4.83517	2.58048e-05	0.00160805	DOWN
Tagap	-0.755153	3.12951	2.60875e-05	0.00161965	DOWN
Gsta4	0.799547	7.56387	2.66106e-05	0.00164602	UP
Icam5	1.68302	-0.502421	2.7642e-05	0.0016911	UP
9930013L23Rik	-1.78081	-1.0761	2.84835e-05	0.00173073	DOWN
S100a6	0.866448	8.94205	2.84961e-05	0.00173073	UP
Osgin1	0.771687	5.64918	3.02927e-05	0.00182906	UP
Gpr171	-1.28059	3.37061	3.03895e-05	0.00182906	DOWN
Nod2	-1.07562	2.96329	3.04425e-05	0.00182906	DOWN
Tnfaip6	-1.32815	0.711599	3.06439e-05	0.00183458	DOWN
Gstp1	0.754364	6.53307	3.23507e-05	0.00192987	UP
Tmem132c	-0.911778	3.04606	3.24969e-05	0.00193172	DOWN
Krt7	0.604243	8.78101	3.27416e-05	0.00193939	UP
Stab2	-1.09966	0.656264	3.29671e-05	0.00194587	DOWN
P2ry10	-0.812497	4.12363	3.33873e-05	0.00196376	DOWN
Arrdc4	-0.635715	5.83286	3.42875e-05	0.00200966	DOWN
2610305D13Rik	-0.826742	2.1497	3.53e-05	0.00205505	DOWN
Arhgap4	-0.64663	5.38885	3.53072e-05	0.00205505	DOWN
Rnd3	-0.657655	4.12762	3.5816e-05	0.00207745	DOWN
Flnc	-0.945045	3.70471	3.60512e-05	0.00208388	DOWN
Abi3bp	-0.671711	5.87692	3.75533e-05	0.00216269	DOWN
2200002D01Rik	0.983968	3.53123	3.76725e-05	0.00216269	UP
Slc15a2	-0.651654	5.64106	3.949e-05	0.00225104	DOWN
Ces1c	2.69596	-2.06708	3.96145e-05	0.00225104	UP
Cass4	-0.869534	2.91659	3.98684e-05	0.00225782	DOWN
Bcas1	0.672274	4.51116	4.33046e-05	0.00243595	UP
Gm6537	3.49623	-2.30931	4.38299e-05	0.00245726	UP
Spp1	-0.775336	7.1094	4.57857e-05	0.00255835	DOWN
Cma1	-0.981822	1.15789	4.70233e-05	0.00260438	DOWN
Itga4	-0.734272	5.34258	4.71599e-05	0.00260438	DOWN
Fgf10	-0.836911	3.60379	4.72309e-05	0.00260438	DOWN
Lcn2	0.820856	7.36345	4.83808e-05	0.00264731	UP
Fam19a4	-3.46733	-2.57427	4.85156e-05	0.00264731	DOWN
Itk	-0.8198	3.46533	4.86401e-05	0.00264731	DOWN
Hecw1	1.61916	-1.0232	4.86411e-05	0.00264731	UP
AI607873	-0.797962	3.29444	4.88747e-05	0.00265141	DOWN
Npr3	-1.64418	6.94265	4.90371e-05	0.00265164	DOWN
Iyd	-0.909927	3.79302	5.24466e-05	0.00281783	DOWN
Gsto1	0.915153	8.52309	5.32595e-05	0.00285236	UP
Tmprss4	0.599284	5.25049	5.43984e-05	0.00288652	UP
Bmx	0.650193	4.66757	5.44177e-05	0.00288652	UP
Sgk1	-0.648436	7.41831	5.47108e-05	0.00288652	DOWN
Chia	0.948158	7.4041	5.47582e-05	0.00288652	UP
Rorc	0.9821	4.97224	5.52398e-05	0.00289737	UP
Ednra	-0.730707	5.32827	5.53098e-05	0.00289737	DOWN
Mylk	-0.60294	7.64211	5.67684e-05	0.00296452	DOWN
Scn4a	-1.09984	1.17878	5.70103e-05	0.0029679	DOWN
Tmem171	-0.894492	2.35055	5.86785e-05	0.00304529	DOWN
Lrrc8e	0.619344	4.12489	5.92924e-05	0.00306765	UP
Acox2	0.668862	5.80517	5.94777e-05	0.00306777	UP
Slc4a1	3.00369	2.70589	6.00815e-05	0.00308663	UP
Cd93	-0.852972	8.44501	6.08587e-05	0.00311029	DOWN
Npc2	0.610294	10.6956	6.18402e-05	0.0031413	UP
Phospho1	0.70418	4.63292	6.22425e-05	0.00315218	UP
Cxcr1	1.80973	-0.0149762	6.27428e-05	0.00315969	UP
Hs2st1	0.648602	7.56724	6.27678e-05	0.00315969	UP
Ptprc	-0.589058	7.24752	6.33472e-05	0.00317931	DOWN
Tshb	2.73481	-1.67854	6.48869e-05	0.00324176	UP
Bhlhe40	0.627132	6.42938	6.49782e-05	0.00324176	UP
Klf4	-0.800748	7.88681	6.79736e-05	0.00338113	DOWN
Xlr3a	2.0245	1.39437	6.88418e-05	0.00340574	UP
Cyp2b9	1.58891	-0.325398	6.88746e-05	0.00340574	UP
Krt83	1.97146	0.169342	6.93178e-05	0.00341757	UP
Cd69	-0.841579	3.41173	7.13722e-05	0.00350854	DOWN
F7	0.763297	3.95551	7.29778e-05	0.00357698	UP
Tnfrsf13c	-0.885852	2.68669	7.37912e-05	0.0036063	DOWN
Slc38a4	-0.724353	4.80655	7.50929e-05	0.00365925	DOWN
1300002K09Rik	1.35651	0.235324	7.59509e-05	0.00369033	UP
Nfkbiz	-0.779809	4.84934	7.6313e-05	0.00369721	DOWN
Gm6377	-1.05147	1.53497	7.80754e-05	0.00377169	DOWN
Gm10639	2.14122	-1.59916	7.8387e-05	0.00377586	UP
Gal3st4	-1.42426	-0.291451	7.92316e-05	0.00380561	DOWN
Hrh3	2.03957	-1.65144	8.03605e-05	0.00384881	UP
Slc26a9	-0.738522	4.88922	8.64145e-05	0.00412137	DOWN
Map4k2	-0.668083	6.16387	8.65431e-05	0.00412137	DOWN
Epb4.2	2.29479	0.120764	8.75229e-05	0.00415622	UP
Aldoc	0.7754	3.41845	8.86245e-05	0.00419665	UP
Dapk1	-0.600644	7.2379	8.90475e-05	0.0042048	DOWN
Col15a1	-0.669499	3.99321	9.61726e-05	0.0045158	DOWN
Scel	0.89099	6.98292	9.64817e-05	0.00451766	UP
Cd19	-0.761173	5.82402	9.71437e-05	0.00453599	DOWN
Cd79a	-0.757459	5.32411	9.87002e-05	0.00459587	DOWN
Hilpda	-0.67579	6.91012	9.91368e-05	0.00460341	DOWN
Ptprn	0.888557	2.55728	9.96663e-05	0.00461521	UP
Akr1c19	0.93127	2.38761	0.000100173	0.00461776	UP
Krt19	0.672742	8.38433	0.000101877	0.00466164	UP
Gpr155	0.721843	6.62715	0.000103132	0.00469626	UP
Pmm1	0.61414	4.90498	0.000103378	0.00469626	UP
Angptl7	1.78678	1.4131	0.00010366	0.00469635	UP
Mettl7a1	0.597233	9.96764	0.000106954	0.00483254	UP
Siglecg	-0.898592	4.10473	0.000109401	0.00492979	DOWN
Adamtsl4	-0.666242	6.2706	0.000113011	0.00507882	DOWN
Dusp8	-0.779627	5.08832	0.000113588	0.00509111	DOWN
Ahcyl2	-0.78725	6.48771	0.000117002	0.00523015	DOWN
Ccdc85b	0.842126	5.53374	0.000118674	0.00527673	UP
Tbata	-0.851127	3.71708	0.000119314	0.00529118	DOWN
Wnt11	0.680457	5.36161	0.000121058	0.00535207	UP
Nav1	-0.591996	5.61866	0.000122644	0.0053819	DOWN
Cdh26	-1.36283	2.60836	0.000123783	0.00541633	DOWN
Aplnr	-0.708936	4.91852	0.000126009	0.00548647	DOWN
Hnf4a	2.15554	-1.37366	0.000127476	0.00552166	UP
Il18r1	-0.607954	7.03974	0.000129642	0.00559804	DOWN
Clec9a	-0.912949	2.64259	0.000129907	0.00559804	DOWN
Sytl2	-0.678055	4.79377	0.00013052	0.00560541	DOWN
Gbp9	-0.83008	5.31421	0.000131321	0.00560541	DOWN
Gsta1	4.17223	-0.132756	0.000131442	0.00560541	UP
Wfdc2	0.845357	10.8241	0.00013175	0.00560541	UP
Ceacam10	1.59334	-0.841034	0.00013232	0.00561538	UP
Gpx1	0.59195	8.75441	0.000134378	0.00567399	UP
Mgmt	0.991892	2.13548	0.000148401	0.00620361	UP
Cd163	-0.872445	2.51707	0.000152685	0.00633531	DOWN
Tmem205	0.682558	6.2252	0.000156922	0.00647903	UP
Il17re	0.592428	5.21898	0.000159047	0.00655064	UP
Erbb4	-3.14274	-2.4016	0.000160914	0.0066113	DOWN
Gm11747	-1.55035	-1.06849	0.000162549	0.00666212	DOWN
A530099J19Rik	-1.16965	1.09382	0.000167164	0.00681793	DOWN
Scgb3a2	0.891014	11.283	0.000173625	0.00706425	UP
Arid5a	-0.644213	4.69865	0.000178158	0.00721366	DOWN
Bcl3	-0.595346	4.49634	0.000179996	0.00727055	DOWN
Itih2	0.756318	3.81147	0.000180642	0.00727908	UP
2310015B20Rik	-1.33831	-0.653781	0.000184147	0.00740253	DOWN
Slc25a33	0.730297	4.57075	0.000186765	0.00748981	UP
Tmem45a	-0.802184	3.39454	0.000189036	0.00756279	DOWN
Snca	2.17891	3.526	0.000193916	0.00772017	UP
Gprasp2	-0.840563	1.81846	0.00019486	0.00772207	DOWN
Fgfbp1	0.611865	4.75457	0.000195929	0.00774614	UP
Fbxo40	-1.82769	-0.468749	0.000198843	0.00779751	DOWN
Gm14085	-1.08165	1.1498	0.00019901	0.00779751	DOWN
Dock4	-0.696104	5.6527	0.00019904	0.00779751	DOWN
1810011O10Rik	-0.912923	6.02048	0.000199089	0.00779751	DOWN
Capn13	-1.36604	0.969414	0.000201446	0.00785313	DOWN
Gm3776	4.58513	-0.827022	0.000207793	0.00806305	UP
Gpm6b	-0.714395	5.35331	0.000211551	0.00815226	DOWN
Ccr7	-0.856466	4.59646	0.000216749	0.00831435	DOWN
Tmem136	-0.869994	2.01909	0.000218728	0.00837109	DOWN
Itga10	-0.90356	2.36114	0.000224203	0.00853086	DOWN
Prdm6	-0.640249	3.9884	0.000224429	0.00853086	DOWN
Ces1d	0.623799	10.3528	0.000226923	0.0085973	UP
C1rl	0.687702	3.65432	0.000227203	0.0085973	UP
Grk5	-0.618626	5.80369	0.000228436	0.00862449	DOWN
Macf1	-0.590852	9.1521	0.000232742	0.00876574	DOWN
Alpl	-0.734648	3.06917	0.000233223	0.00876574	DOWN
Steap4	-0.669805	3.85908	0.000239608	0.00896947	DOWN
Tbx20	-1.43243	2.02268	0.000240242	0.00896947	DOWN
Speer4c	1.41407	0.681336	0.000240249	0.00896947	UP
Sod1	0.585416	9.04431	0.000247371	0.00921485	UP
Slfn8	-0.699647	3.10651	0.000252878	0.00937832	DOWN
Rab25	0.605948	5.37776	0.000255414	0.00945144	UP
Avpi1	0.737704	6.26212	0.000265767	0.00975689	UP
Cdhr1	1.63765	1.9094	0.00026978	0.00987407	UP
A930017M01Rik	-1.52006	-0.205263	0.000271568	0.00991786	DOWN
2410137M14Rik	-1.90791	-1.90797	0.000273453	0.00994337	DOWN
Grhpr	0.593542	4.63597	0.000294196	0.0106056	UP
Slpi	1.09618	5.69466	0.000299978	0.0107909	UP
Cutal	0.621273	4.06829	0.000301596	0.0108207	UP
2310002J15Rik	2.30288	-1.54968	0.000302099	0.0108207	UP
Palld	-1.26893	3.42535	0.000302907	0.0108265	DOWN
Lmo3	-4.58154	-3.10779	0.000304033	0.0108436	DOWN
Tlr12	0.979532	1.99902	0.000308038	0.0109631	UP
Hpn	0.720237	4.5354	0.000308744	0.010965	UP
Cdh16	-0.765037	2.95106	0.000313166	0.0110797	DOWN
Rab17	1.19726	1.96736	0.000313296	0.0110797	UP
Ghrl	0.819009	1.99367	0.000315306	0.0111273	UP
Gpx4	0.679714	6.09104	0.000318925	0.0112081	UP
Zbtb16	-1.61372	4.39139	0.000319437	0.0112081	DOWN
4930502E18Rik	1.77912	-1.03532	0.000320142	0.0112081	UP
Esd	0.592113	6.67251	0.000321487	0.0112081	UP
Htr7	-1.49465	-1.17758	0.000321606	0.0112081	DOWN
Apol11b	2.5755	1.33517	0.000324334	0.0112677	UP
Pyhin1	-0.74448	4.33694	0.000324661	0.0112677	DOWN
Akap12	-0.638044	6.97195	0.000331211	0.0114602	DOWN
Sell	-0.639705	5.25065	0.000331575	0.0114602	DOWN
Chaf1b	0.817154	2.3868	0.000332647	0.0114736	UP
2310007B03Rik	0.609033	6.32299	0.000334484	0.0115133	UP
Mgl2	-0.742149	4.14116	0.000338006	0.011589	DOWN
Ugt8a	-0.922572	1.2549	0.000338068	0.011589	DOWN
Synpo2	-0.682002	4.09154	0.000342655	0.0117223	DOWN
A430078G23Rik	-1.0755	1.50077	0.000344717	0.0117347	DOWN
Trappc6a	0.64049	5.12805	0.000344718	0.0117347	UP
Il7r	-0.700862	4.39289	0.000346944	0.0117605	DOWN
Creb5	-1.63148	0.263621	0.00034728	0.0117605	DOWN
Fgd5	-0.617834	6.31939	0.000349717	0.0118192	DOWN
Cep85l	-1.34456	2.52638	0.00035842	0.0120647	DOWN
Prdx5	0.661118	7.91595	0.000363986	0.0121786	UP
Gpnmb	0.723544	4.39807	0.00036999	0.0123176	UP
Crlf1	0.656382	5.00283	0.000371543	0.0123176	UP
Abtb2	-0.720984	3.11785	0.000371797	0.0123176	DOWN
Dcxr	0.692532	7.48058	0.000374891	0.0123951	UP
Mrpl14	0.611353	5.77775	0.000378645	0.0124945	UP
Mpp3	-1.03433	2.4113	0.000383323	0.012624	DOWN
Tspo2	2.74307	-1.05916	0.00038447	0.012637	UP
Arhgap30	-0.615155	5.44502	0.000386089	0.0126546	DOWN
Pigyl	0.677725	5.0908	0.000390728	0.0127676	UP
Ogn	-0.722829	7.78451	0.000394249	0.0127951	DOWN
Upk3a	1.20857	0.469399	0.000394624	0.0127951	UP
Hecw2	-0.90583	5.30237	0.000397478	0.012838	DOWN
Gal3st1	0.611331	3.9486	0.000399998	0.0128946	UP
Gstt2	0.625109	5.13966	0.000405399	0.0130186	UP
Gm16907	-1.08181	0.14842	0.000413489	0.0132277	DOWN
Cyp8b1	-1.51639	-1.24292	0.000421693	0.0134389	DOWN
Trem2	0.818727	2.61562	0.000426364	0.0135619	UP
Trem1	-0.770477	2.35223	0.000428799	0.0136135	DOWN
Tnc	-0.829181	3.06151	0.000432299	0.013665	DOWN
Slc7a1	-0.609174	4.20115	0.00043709	0.0137724	DOWN
Gmnn	0.71642	4.48468	0.000444249	0.0139295	UP
H2-Ob	-0.712843	5.46358	0.000445399	0.0139295	DOWN
Rftn2	-0.645476	4.17338	0.000448326	0.0139689	DOWN
Gbp10	-1.42292	-0.0911825	0.000451362	0.0140374	DOWN
Chrna10	0.989029	0.812355	0.000456781	0.0141535	UP
Amdhd2	0.622147	4.81485	0.000461105	0.0142348	UP
Fn1	-0.666457	7.48348	0.000464805	0.0143227	DOWN
Vwa2	-1.99521	-2.11847	0.000466106	0.0143364	DOWN
Ppp4r4	-0.69762	3.55559	0.000467088	0.0143403	DOWN
Scube3	-1.2143	0.330285	0.000469698	0.0143937	DOWN
Npw	0.755784	3.8186	0.000479331	0.0145826	UP
Prkg2	-0.669211	3.79735	0.000483045	0.014669	DOWN
Eya1	-0.861527	2.92057	0.000484813	0.0146961	DOWN
Ckmt1	0.593371	5.70194	0.000489337	0.0148064	UP
S100g	0.657127	6.24036	0.000502638	0.015127	UP
F830016B08Rik	-1.06154	0.155821	0.000510219	0.0153276	DOWN
C5ar1	-0.620763	3.98756	0.000521039	0.0155967	DOWN
Cacna1e	-1.17391	0.653994	0.000529618	0.0157704	DOWN
Foxc2	-1.1359	0.542176	0.000529664	0.0157704	DOWN
Gfra2	-0.62794	4.10989	0.000537686	0.0159244	DOWN
Phgr1	1.12298	0.17676	0.000539705	0.0159371	UP
Hspb1	-0.714834	5.84983	0.000540015	0.0159371	DOWN
Orm2	2.23294	-1.65861	0.000548209	0.0161505	UP
1700034E13Rik	1.77244	-1.14502	0.000560213	0.0164421	UP
Alppl2	2.57399	-2.13437	0.000561732	0.0164421	UP
Igf2bp1	1.0039	1.40644	0.000574188	0.0166525	UP
Gm6213	-1.03742	0.942347	0.000582393	0.0168322	DOWN
Klhl14	-1.34013	-0.061751	0.000591965	0.01705	DOWN
Gpr88	-0.953734	1.22135	0.000599217	0.0171848	DOWN
Fas	-0.58819	5.82667	0.000605645	0.0172955	DOWN
Rasd1	-0.607367	4.43181	0.000610517	0.0173166	DOWN
Nptx2	-1.57467	-0.895946	0.000638966	0.0179715	DOWN
Wfdc13	-0.837941	1.8587	0.000641506	0.0180127	DOWN
Ttc36	0.901975	3.31872	0.000650002	0.0181903	UP
Igsf10	-0.680759	3.89018	0.000671163	0.0186579	DOWN
Gzmm	0.938045	1.69613	0.000693219	0.0191902	UP
Vsig1	1.13056	0.403839	0.000697721	0.0192649	UP
Fam83e	0.720051	4.00098	0.000710011	0.0195434	UP
S100a14	0.913945	3.70568	0.000712098	0.0195687	UP
Spin2c	0.922118	0.684433	0.000743769	0.020255	UP
Hsph1	-1.06133	7.73206	0.000744322	0.020255	DOWN
Adig	0.994676	2.86215	0.000747941	0.0202876	UP
Rnf125	-1.2186	2.48136	0.000750369	0.0202962	DOWN
Kcnq5	-0.808529	2.93227	0.000757181	0.0204062	DOWN
Prf1	-1.13547	2.59087	0.000772211	0.0207445	DOWN
Poc1a	0.728827	2.95415	0.00079674	0.0212671	UP
Gprin3	-1.28658	1.45719	0.00080685	0.0215027	DOWN
BC094916	-1.06649	0.210597	0.000808503	0.0215126	DOWN
Gm867	0.730295	5.75817	0.000823026	0.0218297	UP
Daam2	-0.742569	4.49309	0.000826685	0.0218625	DOWN
Sync	-0.972619	0.670519	0.00082687	0.0218625	DOWN
Pdzk1ip1	0.621059	5.41524	0.000843956	0.0221743	UP
Tfpi2	-0.967274	0.618267	0.000845822	0.0221886	DOWN
Zcchc5	-1.84244	-1.90726	0.000849783	0.0222577	DOWN
Prkag3	0.783397	2.9445	0.000857622	0.0223582	UP
Ms4a1	-0.810707	4.86818	0.000868818	0.0226149	DOWN
Alas2	2.05908	5.3601	0.000879098	0.022847	UP
Morc4	-0.716088	2.6888	0.000885042	0.0229659	DOWN
Crem	-0.65425	4.49403	0.000887582	0.0229733	DOWN
A3galt2	-1.43167	-1.01236	0.00088848	0.0229733	DOWN
Gjb5	1.31273	0.166315	0.000894711	0.0230739	UP
Itgad	-1.16493	0.381144	0.00089887	0.0231101	DOWN
Ccdc37	0.633011	5.60787	0.00090149	0.0231419	UP
Meig1	0.629124	4.56112	0.000905972	0.0232214	UP
Sh3pxd2b	-0.619398	4.47512	0.000907734	0.0232311	DOWN
Gpr65	-0.659936	2.49795	0.000913646	0.0233085	DOWN
Cyp26b1	-1.28661	5.62	0.00091507	0.0233085	DOWN
1810010D01Rik	1.23072	1.90493	0.000916322	0.0233085	UP
AU040972	0.729014	6.89971	0.000917875	0.0233126	UP
Mfap4	-0.674531	8.36789	0.000932893	0.0236582	DOWN
Ctla2b	-0.764968	4.45513	0.000936778	0.0237208	DOWN
1110008P14Rik	0.663306	4.99153	0.000956827	0.0241249	UP
Fam71f2	-0.93776	1.93815	0.000957052	0.0241249	DOWN
Aqp2	1.79504	-0.845292	0.000969366	0.024362	UP
Cep170	-0.633886	5.21919	0.000976759	0.0244744	DOWN
Vstm4	-0.62622	4.36277	0.00101613	0.0251974	DOWN
Trim55	-1.15322	0.26864	0.00101987	0.0252528	DOWN
Apol7a	1.32632	0.299419	0.00102313	0.0252891	UP
Btla	-0.683796	4.44903	0.00104458	0.0256749	DOWN
Ppfia3	0.864695	0.999574	0.0010542	0.0258357	UP
Nudt14	0.682969	5.23452	0.0010588	0.0258806	UP
Bpifa2	-1.53762	-1.26796	0.00105912	0.0258806	DOWN
Ccl25	0.696979	1.9041	0.00106427	0.0259307	UP
Spon1	-0.626629	6.80618	0.00106641	0.0259453	DOWN
Ccr9	-0.941486	0.731156	0.00108332	0.0262111	DOWN
Bcl11a	-0.683307	2.50005	0.00108359	0.0262111	DOWN
Itgae	-0.715807	2.53444	0.00108997	0.0263273	DOWN
Tnfsf18	-2.12971	-2.30806	0.00109861	0.0264623	DOWN
Scube2	-0.8797	3.83689	0.00111403	0.0267597	DOWN
9330159F19Rik	-0.894609	1.24074	0.00113732	0.0271967	DOWN
Fbxl22	-0.720175	1.54819	0.00113999	0.0272218	DOWN
Sult2a1	-1.06271	0.518238	0.00115657	0.0275002	DOWN
Coq7	0.589428	4.54207	0.00117897	0.0279139	UP
Kmo	-0.880553	2.7177	0.0011973	0.0282284	DOWN
Lrtm2	0.976463	5.03595	0.00121555	0.0285031	UP
Ankrd23	-0.619603	2.92993	0.00121877	0.0285031	DOWN
Lpar2	0.605721	3.32141	0.00123774	0.0288572	UP
Tspo	0.586399	7.58668	0.00124515	0.0289665	UP
Nlrc5	-0.58676	5.11935	0.00124589	0.0289665	DOWN
Cmklr1	-0.60532	5.48385	0.00128925	0.0297785	DOWN
Ikzf3	-0.750781	3.48195	0.0012897	0.0297785	DOWN
Phf19	0.797906	2.05213	0.00130171	0.0300146	UP
Klrb1c	-0.622734	3.26395	0.00131284	0.030189	DOWN
Ssu2	-2.24919	-2.20469	0.00131602	0.030189	DOWN
Ffar4	0.606975	4.81301	0.00132311	0.0302582	UP
2700094K13Rik	0.653371	4.88961	0.00133684	0.0304476	UP
Snord2	-1.61527	-1.67805	0.00134671	0.0305892	DOWN
Mt1	0.914754	6.55298	0.00135014	0.0306258	UP
Clcf1	-0.707234	2.32761	0.00135367	0.0306642	DOWN
Eppin	-1.58672	-1.68556	0.00136331	0.0307995	DOWN
Xcr1	-0.771198	1.65602	0.00138015	0.0310197	DOWN
Kcnmb4	0.713301	3.52987	0.00139465	0.0312966	UP
Sectm1a	2.16571	-2.16973	0.00143314	0.0319491	UP
Tlr9	-1.34613	1.37034	0.00143507	0.0319491	DOWN
Wnt7a	0.707029	4.03479	0.00143779	0.0319491	UP
Klrc2	-1.24491	-0.181626	0.00143898	0.0319491	DOWN
Sgms1	-0.635349	6.50408	0.00147043	0.0324327	DOWN
Zfp9	-0.692604	3.17841	0.00147865	0.0325711	DOWN
Fam25c	1.3824	-0.739073	0.00150029	0.0329181	UP
Rhov	0.89873	2.52582	0.00150656	0.0330123	UP
Lipg	-0.600114	5.51971	0.00152181	0.0332163	DOWN
Il2rb	-0.673128	4.08401	0.00152556	0.0332549	DOWN
1100001G20Rik	0.93899	2.63754	0.00153004	0.0333047	UP
Hdac9	-0.664812	3.24236	0.00153459	0.0333047	DOWN
Cacna1g	-1.08707	-0.482082	0.0015358	0.0333047	DOWN
Apold1	-0.753827	3.1377	0.00154041	0.0333185	DOWN
Cgref1	0.980341	0.455603	0.0015905	0.0342909	UP
Gcsam	-0.878232	0.985544	0.00159224	0.0342909	DOWN
Nsun7	-0.81067	1.58402	0.00160383	0.0343797	DOWN
Gm1966	-0.70283	4.4433	0.00161317	0.0344917	DOWN
5430421F17Rik	-1.35572	-0.671408	0.00163429	0.0347919	DOWN
Exoc3l4	-0.668346	3.375	0.00163551	0.0347919	DOWN
St6galnac3	-0.740848	3.93279	0.00164644	0.0349802	DOWN
Als2cr12	-1.39038	-1.00095	0.00166966	0.0353391	DOWN
Cilp	-0.766949	1.99251	0.00167933	0.0354541	DOWN
Osm	-0.862828	2.5971	0.00168313	0.0354588	DOWN
Nlrp1b	-0.826958	0.980775	0.00168378	0.0354588	DOWN
Serpinb1c	1.34859	-1.29918	0.00169232	0.0354645	UP
Gkn3	0.816919	1.95187	0.00169251	0.0354645	UP
Cdc6	0.753343	1.45421	0.00170088	0.0355509	UP
Adam8	0.626691	5.92625	0.00170532	0.0355994	UP
Slc6a7	-1.45702	-0.921317	0.00171983	0.0358575	DOWN
Rel	-1.08302	1.62088	0.0017963	0.0371287	DOWN
Cdkn2b	0.602235	5.04018	0.00186887	0.038439	UP
Nek2	0.601788	5.13133	0.00190104	0.038913	UP
Sv2b	-1.5995	-1.59279	0.00190725	0.0389418	DOWN
Extl1	0.752549	2.45978	0.00192529	0.039107	UP
Asxl3	-1.74006	-2.26308	0.00192769	0.039107	DOWN
Bank1	-0.652384	3.95891	0.00192934	0.039107	DOWN
Gpr97	-0.67068	2.88588	0.00196087	0.0396981	DOWN
Klc3	0.590417	3.97039	0.00198172	0.0400236	UP
Cacna1i	-0.678154	2.28193	0.00198512	0.0400439	DOWN
Fcrla	-0.654541	3.85496	0.00203488	0.040851	DOWN
Msc	-0.829857	0.454421	0.00203937	0.0408597	DOWN
Aspg	0.869237	2.4281	0.00204456	0.0408597	UP
Gm14718	3.38817	-2.83197	0.00204857	0.0408811	UP
Pzp	-1.02706	-0.234431	0.00206354	0.0408852	DOWN
Spint2	0.589078	8.61533	0.0020641	0.0408852	UP
Slc25a48	1.99518	-2.29667	0.00208222	0.0410314	UP
Myrip	-0.648666	4.43578	0.00208618	0.0410453	DOWN
Kbtbd8	-0.761184	1.908	0.00209186	0.0410969	DOWN
Fam129c	-0.906323	2.82556	0.0020937	0.0410969	DOWN
Ntf3	-0.754919	2.22393	0.00210218	0.0412151	DOWN
Cdc20	0.756392	2.96659	0.00214782	0.0419626	UP
Kng2	1.22996	-0.575382	0.00216732	0.0422943	UP
Tcap	1.24101	5.22092	0.00218451	0.0425801	UP
Padi1	-1.02392	0.488333	0.00220742	0.0428625	DOWN
Egr3	-1.53286	-0.0658729	0.00220761	0.0428625	DOWN
Ccdc116	0.927211	0.127446	0.00221902	0.0429532	UP
Fam20a	-0.597778	3.22578	0.00224961	0.0434853	DOWN
Blk	-0.617336	3.92312	0.0022517	0.0434853	DOWN
Ahrr	1.24753	-0.464458	0.00227979	0.0439266	UP
C1qtnf4	1.02635	1.11087	0.00232995	0.0445856	UP
Derl3	0.875833	1.88706	0.00234205	0.044766	UP
Afp	0.930822	0.714597	0.00236874	0.0451544	UP
Ncr1	-0.907429	2.48848	0.00241461	0.0458645	DOWN
Prr5	-0.644082	2.39736	0.00244424	0.0461926	DOWN
Sec1	0.871812	0.8571	0.00246735	0.0464823	UP
Prelp	-0.687498	7.5767	0.00246789	0.0464823	DOWN
Slc39a2	0.90865	1.79576	0.00248701	0.0466838	UP
Atpif1	0.648818	6.71745	0.00248973	0.0466838	UP
C730036E19Rik	-1.04461	-0.117758	0.0025257	0.0471474	DOWN
Jakmip1	-0.716895	1.83074	0.00254798	0.0474049	DOWN
Ntrk3	-0.678965	1.89034	0.0025796	0.047887	DOWN
Nid1	-0.594331	6.5739	0.00259894	0.0481393	DOWN
Agr2	1.26175	2.89985	0.00262095	0.04833	UP
Nhp2	0.611313	4.9691	0.00262421	0.04833	UP
Mdn1	-0.589565	4.46569	0.00266439	0.0486464	DOWN
Mapk13	0.60693	4.76065	0.00267354	0.0486464	UP
Egfr	-0.59188	4.17576	0.00267566	0.0486464	DOWN
Dgcr6	0.608544	5.50904	0.00270088	0.0489987	UP
Folr2	-0.77993	2.1048	0.00275546	0.0496115	DOWN
Chit1	2.17024	-2.54417	0.00275833	0.0496115	UP
Tsc22d3	-0.743815	8.3058	0.00277421	0.0497902	DOWN
Gcgr	0.801113	0.590877	0.00280553	0.0501912	UP
Ankrd37	0.657238	3.06513	0.00283638	0.0505811	UP
Map3k8	-0.657321	3.44298	0.00285148	0.0507424	DOWN
Romo1	0.603734	5.54248	0.00289247	0.0513628	UP
Snord123	-1.58817	-1.89212	0.00290561	0.0515416	DOWN
Kng1	2.18716	-2.54388	0.00291195	0.0515994	UP
Capn8	1.06053	-0.406746	0.0029231	0.0516877	UP
Ugt1a6b	0.888339	2.30646	0.00295164	0.0519777	UP
Dusp27	-1.23539	-0.411932	0.00295658	0.0519777	DOWN
St8sia1	-0.621789	1.84707	0.0029581	0.0519777	DOWN
Plekhf1	-0.716007	2.80134	0.00298733	0.0522176	DOWN
Pck1	-1.91431	3.94011	0.00299792	0.0523309	DOWN
Rab26	0.994687	-0.12183	0.00300006	0.0523309	UP
Ugt1a6a	0.732397	5.10479	0.00302959	0.0527856	UP
Fam196a	0.903825	0.438138	0.00310545	0.0539447	UP
Atf3	-0.738311	4.34057	0.00310949	0.053959	DOWN
Diap3	0.786419	1.73557	0.00315175	0.0546358	UP
E030013I19Rik	-0.660887	1.74597	0.00315576	0.0546487	DOWN
Ydjc	0.735434	1.33673	0.00317202	0.0548032	UP
1700023F06Rik	1.76556	-1.36732	0.00317209	0.0548032	UP
Thsd7b	-1.9726	-2.49154	0.00318603	0.0548894	DOWN
Pde11a	-1.59615	-1.95259	0.0032122	0.0550338	DOWN
Pmel	1.06357	-0.649307	0.00323388	0.0553159	UP
Mgst2	0.74656	4.52782	0.00324175	0.055394	UP
Dpcr1	0.81503	0.443095	0.00325901	0.0556322	UP
Epor	0.740741	2.86798	0.00328913	0.0560266	UP
9030404E10Rik	0.88769	1.50146	0.00329549	0.0560266	UP
Ces1e	0.598099	4.54209	0.00330921	0.056146	UP
Rufy4	0.788994	1.59399	0.00338361	0.0570045	UP
Ifi205	-0.787549	1.73323	0.00338732	0.0570096	DOWN
Fcrl1	-0.671279	3.16309	0.00342447	0.0575194	DOWN
Htr2b	-0.830198	1.00678	0.00347767	0.0581219	DOWN
Ipcef1	-0.861612	2.02468	0.00348727	0.0582243	DOWN
Msx3	2.83388	-1.83521	0.00353046	0.0587115	UP
Zhx3	-0.682375	3.12699	0.00354675	0.0589192	DOWN
Zfp831	-0.707314	1.89472	0.00354998	0.0589192	DOWN
Adamts6	-1.01607	1.01123	0.00356154	0.0590525	DOWN
Chordc1	-0.654857	6.24098	0.00357272	0.0591209	DOWN
Itga8	-0.60142	6.99227	0.00358519	0.0592019	DOWN
Itgam	-0.635719	4.57182	0.00358787	0.0592019	DOWN
Nppb	-1.71716	-1.69236	0.00358821	0.0592019	DOWN
Tenm4	-1.19598	0.0705897	0.00359924	0.0593256	DOWN
Hbq1b	2.07428	-1.97214	0.00361279	0.0594905	UP
Bcl11b	-0.657257	2.56442	0.00363999	0.0598795	DOWN
Asb11	-0.97681	0.497127	0.00364419	0.0598897	DOWN
Gstp2	0.778842	1.9067	0.00365333	0.0599007	UP
Adamts14	-0.593226	2.36616	0.00365558	0.0599007	DOWN
Mamdc4	-0.803917	1.63962	0.00367422	0.0600888	DOWN
Il12rb2	-1.63353	0.203738	0.00369437	0.0603594	DOWN
Spink4	0.850432	1.08536	0.00370423	0.0604077	UP
Mnda	-0.723403	1.40804	0.0037077	0.0604077	DOWN
Fkbp14	-0.675353	4.33003	0.00371565	0.0604363	DOWN
Atp2a2	-0.590752	8.86102	0.0037171	0.0604363	DOWN
Gria1	-0.664518	3.46195	0.00372608	0.0604765	DOWN
Duox2	-1.07259	-0.616982	0.00373947	0.0605058	DOWN
Acsm1	0.617135	4.53702	0.00374304	0.0605058	UP
H2-DMb2	-0.608328	4.02742	0.00375859	0.0606183	DOWN
Adamts12	-1.67751	-0.246795	0.00376429	0.0606183	DOWN
Serpina3i	-0.885275	-0.139826	0.00379618	0.0609535	DOWN
Slurp1	1.2116	2.65792	0.0038602	0.06151	UP
Zfp366	-1.29442	2.42533	0.0039194	0.0623349	DOWN
Rab39	-0.873642	0.011147	0.00394884	0.0626259	DOWN
Papl	0.997958	1.32746	0.00394981	0.0626259	UP
Hsd3b2	1.04924	-0.248219	0.00395262	0.0626259	UP
Lrrc10	-1.43403	0.266532	0.00398568	0.0628523	DOWN
Efna4	0.700124	2.22557	0.00400226	0.063035	UP
Gins1	0.811478	1.09649	0.00401256	0.0630389	UP
9030624G23Rik	1.5687	-1.6827	0.00404885	0.0634307	UP
Gpr132	-0.620919	3.90961	0.00412344	0.0641198	DOWN
Olfr750	1.07431	0.17279	0.00414099	0.0642192	UP
Rec8	0.63892	4.99187	0.00415855	0.0643079	UP
Adra1b	-0.803257	0.970691	0.00419569	0.0647627	DOWN
Ms4a6b	-0.590657	4.54603	0.00426597	0.0655457	DOWN
Iqch	-0.69192	1.31275	0.00430733	0.0659753	DOWN
4930503E14Rik	1.8461	-2.11559	0.00430967	0.0659753	UP
Bmper	-0.667917	3.67693	0.00436154	0.0665264	DOWN
Slit2	-0.587908	4.63245	0.00436669	0.0665444	DOWN
AU022793	0.741314	0.495911	0.00438906	0.066736	UP
Shisa6	-0.995583	-0.502995	0.00441467	0.0669106	DOWN
Klra1	-0.883898	-0.00199986	0.00444704	0.0672189	DOWN
Mir1199	1.4051	0.0159643	0.00449439	0.0677513	UP
Akr1c13	0.597533	3.64466	0.00450719	0.0678832	UP
Lgr6	-0.761331	2.14341	0.00452049	0.0680224	DOWN
Calcr	1.34682	-0.0084972	0.00456553	0.0684865	UP
1810041L15Rik	-0.618805	1.66621	0.00457814	0.0685251	DOWN
Klri2	-0.740972	1.76345	0.00458104	0.0685251	DOWN
Cnn1	-0.638317	5.79495	0.00458251	0.0685251	DOWN
Nat8	1.20307	-0.617464	0.00463818	0.0692341	UP
Dnaja1	-0.715684	6.65517	0.00466434	0.0695007	DOWN
Klra23	-1.14649	-1.21526	0.00469859	0.069781	DOWN
Agmat	-1.19136	-1.34222	0.00479385	0.0708636	DOWN
Tnfrsf10b	-0.614758	3.34986	0.00490123	0.0719074	DOWN
Arsj	-0.873957	0.451841	0.00490736	0.0719074	DOWN
Cyp2b13	1.26018	-1.2439	0.00494882	0.0723884	UP
A530064D06Rik	-0.813152	0.314465	0.00498849	0.0728415	DOWN
Ppp1r35	0.685823	4.29289	0.00501213	0.0729959	UP
Cpt1b	-1.09117	-0.77548	0.0050591	0.0736084	DOWN
Disc1	-1.08529	-0.961073	0.00507354	0.0736635	DOWN
M1ap	0.888248	1.57145	0.00509211	0.0737695	UP
Sytl1	0.638536	3.56032	0.00510133	0.0737695	UP
Gm16576	-0.777472	0.606369	0.00510448	0.0737695	DOWN
Myocd	-0.962693	0.645716	0.00521686	0.074979	DOWN
Snap91	-1.07166	-0.7356	0.00521986	0.074979	DOWN
Sox12	0.699793	3.41182	0.00523568	0.0750776	UP
Prrg1	-0.680844	4.12831	0.00526285	0.0753383	DOWN
Slc7a8	-0.602224	2.03595	0.0052777	0.075432	DOWN
Cxcr5	-0.657692	3.80815	0.00530669	0.0757076	DOWN
Snord16a	-1.39148	-1.88996	0.00533527	0.0759857	DOWN
Sema7a	-0.689147	6.20627	0.00536911	0.0761448	DOWN
Aoc3	-0.701194	3.71403	0.00543837	0.0768663	DOWN
Peg3	-1.10834	2.18891	0.00545194	0.0769283	DOWN
Awat1	3.33929	-2.44576	0.00547681	0.0770199	UP
Sh2d2a	-0.651199	2.43881	0.00553603	0.0775924	DOWN
Gpa33	3.12106	-2.95981	0.00555018	0.0776609	UP
Spink2	1.13311	0.76499	0.00555624	0.0776808	UP
Tmem202	0.925561	0.131519	0.00559841	0.078075	UP
Chi3l4	4.11042	2.44551	0.00563206	0.078387	UP
Mettl21e	-1.06006	0.471634	0.00571377	0.0790264	DOWN
Auts2	-0.645985	2.58333	0.00576344	0.0794511	DOWN
Klra14-ps	-1.02753	0.132486	0.00580365	0.079874	DOWN
Gdap10	-1.1192	-0.989192	0.00583842	0.079976	DOWN
2810433D01Rik	0.66953	2.20789	0.00585882	0.0801072	UP
2300005B03Rik	0.772233	2.44022	0.00587437	0.0801822	UP
1700037C18Rik	0.657232	3.66174	0.00587866	0.0801822	UP
Lrmp	-0.598275	3.82466	0.00589816	0.0802785	DOWN
Fer1l4	0.666586	2.00803	0.00594224	0.0805905	UP
Crtac1	1.7653	-1.25771	0.00594898	0.0806167	UP
Serpina9	-0.777699	3.71692	0.00596874	0.0807237	DOWN
Cfhr2	-1.37796	-1.61904	0.00597133	0.0807237	DOWN
Klra10	-1.1409	-0.779461	0.00600797	0.0808912	DOWN
Tshr	-1.23073	0.10503	0.00610104	0.081752	DOWN
1500017E21Rik	-1.0146	-0.45023	0.00616117	0.0823602	DOWN
Cldn13	2.47717	-2.88027	0.00620213	0.0825785	UP
Abca9	-0.854293	3.42415	0.00622799	0.0827256	DOWN
Mir1898	-1.47808	-1.79548	0.00626769	0.0831213	DOWN
4930503L19Rik	-0.651111	3.74866	0.00629745	0.0834499	DOWN
Enpp3	-0.732292	0.758493	0.00631698	0.0836166	DOWN
Asic1	0.952028	-0.640654	0.0063398	0.0836803	UP
Slc5a5	-0.933575	-0.132808	0.0063773	0.084043	DOWN
Map3k7cl	-0.909089	1.25238	0.00642305	0.084513	DOWN
Olfr56	-1.02635	-0.547674	0.00646234	0.0848131	DOWN
Gpr44	-1.10402	-0.889476	0.00650239	0.0849872	DOWN
Tlr11	-0.899882	0.0966937	0.00652406	0.0851735	DOWN
Mypn	-1.16548	1.40838	0.0066115	0.0860471	DOWN
Plk5	0.700031	3.71261	0.00666903	0.08626	UP
Gm13212	-1.00516	-0.450551	0.00670223	0.0866225	DOWN
Ptprv	-0.790945	0.787039	0.00675806	0.0869788	DOWN
Stac	-0.888437	-0.201654	0.00676092	0.0869788	DOWN
Cidea	0.713079	3.11462	0.00677164	0.0870499	UP
Pde4b	-0.726506	7.18429	0.0068923	0.0876457	DOWN
4930522O17Rik	0.921109	-0.329387	0.00697322	0.0882592	UP
A330023F24Rik	-0.635376	2.47198	0.00698623	0.0882592	DOWN
Efcab10	0.644043	4.47845	0.00699997	0.0882592	UP
Fam213b	0.601273	3.24736	0.00703704	0.08856	UP
Wfdc8	-0.682778	1.20072	0.00707535	0.088842	DOWN
Themis2	-0.628913	3.97372	0.00709641	0.0889501	DOWN
Ear11	5.13883	-1.70389	0.0070985	0.0889501	UP
Fgd3	-0.696538	2.31097	0.00712315	0.0891085	DOWN
Slfn1	-0.687935	3.42711	0.0071309	0.0891389	DOWN
Chsy3	-0.688986	0.774533	0.00717911	0.089589	DOWN
5930430L01Rik	0.702015	2.25816	0.00718294	0.089589	UP
Unc80	-1.10311	-0.573247	0.00728576	0.0904591	DOWN
Lonrf2	-1.12038	-1.01953	0.00736548	0.0911872	DOWN
Myl1	-0.887816	1.26529	0.00747597	0.0920212	DOWN
Akap6	-0.611575	2.76878	0.00760863	0.0930974	DOWN
Olfm2	-0.669299	2.22821	0.00767442	0.0935524	DOWN
Foxa3	1.27585	0.402445	0.00769685	0.0936981	UP
Tcf23	-0.809452	2.95626	0.00771445	0.093762	DOWN
Bri3	0.606933	6.00363	0.00771888	0.093762	UP
Fst	-0.699896	1.84719	0.00775376	0.0940494	DOWN
Psors1c2	-2.01024	-2.62087	0.00777584	0.094249	DOWN
Wnt7b	0.592904	3.49399	0.00783219	0.0948634	UP
Slamf8	-0.620718	1.72019	0.00789096	0.0952637	DOWN
Abhd11os	0.776683	1.00308	0.00794772	0.0956408	UP
4930430A15Rik	-1.39342	-1.02819	0.00797518	0.095765	DOWN
Klrc3	-1.44572	-2.04474	0.00801039	0.095913	DOWN
Rnf223	-1.24802	-1.74814	0.0080442	0.0961147	DOWN
Tmed6	1.0373	-0.411251	0.0080559	0.0961147	UP
Sned1	-0.819835	3.51793	0.00812293	0.096509	DOWN
B3galt1	-0.694089	1.21333	0.00813743	0.0965468	DOWN
Actc1	-0.664861	7.58922	0.00821492	0.0971132	DOWN
Htr1b	-0.892979	0.789958	0.0082207	0.0971132	DOWN
Edn2	-1.59413	-1.46019	0.00824308	0.097309	DOWN
1700009P17Rik	0.585168	6.82796	0.00827748	0.0976463	UP
Peg10	-0.788226	1.73475	0.00836662	0.0982128	DOWN
Arhgef37	-0.980186	0.623137	0.00839192	0.0982128	DOWN
Slc6a17	-0.774132	0.525137	0.00841924	0.0982128	DOWN
Umod	1.48358	-1.24837	0.0084594	0.0984858	UP
Astn2	-0.587936	3.57264	0.00847461	0.0984858	DOWN
BC030500	0.932373	0.807439	0.00848546	0.0984858	UP
AU018091	0.886031	-0.38347	0.00848965	0.0984858	UP
Sh3rf2	0.665426	5.05119	0.00860734	0.0994382	UP
Strip2	-0.818819	1.80036	0.00863066	0.0994558	DOWN
Gstm3	0.792936	0.524785	0.0086366	0.0994558	UP
Fam78b	-0.656287	3.00387	0.00864951	0.0994558	DOWN
Slc19a3	-0.649959	2.34959	0.00865136	0.0994558	DOWN
Zfp423	-0.594695	1.72152	0.0086736	0.099586	DOWN
Sptbn4	1.05163	-0.701296	0.00869069	0.0997139	UP
*UP denotes up-regulation in CS compared to AC

## Sheet: Table I
Table E9. Differentially expressed genes: Month 9 SS vs CS
Gene Symbol	Log.FC	Log.CPM	pvalue	FDR	direction
Bhlhe41	1.6679	4.90026	6.68438e-30	1.06008e-25	UP
Per3	1.92347	6.06013	6.0209e-27	4.77427e-23	UP
Tef	1.54205	8.02895	4.4331e-24	2.34348e-20	UP
Tspan4	1.82354	5.91161	7.86444e-24	3.11805e-20	UP
Arntl	-2.90297	4.80447	6.15038e-23	1.95078e-19	DOWN
Npas2	-2.11201	4.12576	6.79743e-22	1.79667e-18	DOWN
Dbp	3.6246	6.45373	5.29458e-21	1.19952e-17	UP
Nfil3	-1.77202	4.2621	6.99622e-21	1.38691e-17	DOWN
Spon2	-2.78623	5.26887	4.37821e-20	7.71489e-17	DOWN
Sord	1.21718	6.38332	2.20026e-19	3.48939e-16	UP
Ccnjl	-2.61092	1.76024	1.45732e-18	2.10106e-15	DOWN
Pdk4	-1.44688	5.3022	2.60841e-18	3.44723e-15	DOWN
Nr1d2	1.40634	6.93119	6.49874e-18	7.92796e-15	UP
Fkbp11	1.53589	3.13834	2.38736e-17	2.70437e-14	UP
Alas1	1.09349	9.43104	4.77892e-17	5.05259e-14	UP
Adm	-1.59896	3.38435	5.17569e-17	5.13008e-14	DOWN
Fam124b	-3.38842	2.24681	7.36706e-17	6.8726e-14	DOWN
Mthfd1l	1.20187	3.70111	2.75266e-14	2.42525e-11	UP
E130012A19Rik	1.28708	3.18076	4.72112e-13	3.94065e-10	UP
Leo1	-1.26727	4.22784	1.75789e-12	1.39392e-09	DOWN
Cxcl5	-4.09785	2.71711	2.64573e-12	1.99803e-09	DOWN
Zfyve21	0.797146	5.85581	3.60233e-12	2.59679e-09	UP
Vpreb3	1.50871	6.01203	4.90085e-12	3.37924e-09	UP
Hes6	1.09798	5.77131	5.35864e-12	3.54095e-09	UP
Slc46a3	0.923627	5.35223	5.95363e-12	3.77674e-09	UP
Rptn	-1.97616	2.60148	6.69829e-12	4.0857e-09	DOWN
Pcdh12	-1.03243	4.93025	7.88494e-12	4.63138e-09	DOWN
Hlf	1.7176	4.67531	8.33797e-12	4.72257e-09	UP
Fbn1	-0.970413	5.99073	9.91993e-12	5.42483e-09	DOWN
Rasl11a	-1.17045	5.12571	2.47983e-11	1.31092e-08	DOWN
Per2	1.43781	5.86496	3.39233e-11	1.73545e-08	UP
Cxcl17	1.00874	6.74031	4.92626e-11	2.44142e-08	UP
Slc22a12	2.17254	1.05858	5.26702e-11	2.5312e-08	UP
Slc25a33	1.10895	4.33789	1.07048e-10	4.99318e-08	UP
Dtx4	-1.00862	5.05782	1.50464e-10	6.81773e-08	DOWN
Cerk	-0.709931	5.68571	1.93631e-10	8.52997e-08	DOWN
Angptl4	-1.56538	5.33648	2.0669e-10	8.85917e-08	DOWN
Lefty1	1.36719	2.16201	2.9058e-10	1.21271e-07	UP
Wnt11	1.03497	5.14339	3.35703e-10	1.36266e-07	UP
Pir	0.918765	6.0104	3.43695e-10	1.36266e-07	UP
Adamts4	-2.22194	-0.128482	4.96435e-10	1.92023e-07	DOWN
Lox	-1.15139	5.26175	5.29449e-10	1.99917e-07	DOWN
Igsf8	0.865575	5.39671	5.86209e-10	2.16202e-07	UP
Wee1	1.02192	4.40666	6.66535e-10	2.4024e-07	UP
Hdac11	0.853426	4.95544	7.88349e-10	2.77832e-07	UP
E330011O21Rik	1.36193	1.26645	8.27193e-10	2.85184e-07	UP
Glipr2	-0.986412	5.21071	9.48395e-10	3.20013e-07	DOWN
Slc39a4	0.754285	7.46102	9.77387e-10	3.22925e-07	UP
Marco	1.49888	4.38809	1.12171e-09	3.63045e-07	UP
Ctsk	0.865615	5.45446	1.16708e-09	3.70175e-07	UP
Spint1	0.755083	6.55441	1.45724e-09	4.53144e-07	UP
Klhl13	-0.874634	4.33856	1.78585e-09	5.4465e-07	DOWN
Cbr1	0.885456	6.78679	2.10348e-09	6.29417e-07	UP
Usp2	0.945469	4.99966	2.66617e-09	7.83015e-07	UP
Nr4a3	-2.31193	0.503217	3.50807e-09	1.01154e-06	DOWN
Col5a1	-0.781779	5.20387	4.34017e-09	1.22912e-06	DOWN
Mgst3	0.89741	5.66456	5.2786e-09	1.46865e-06	UP
Cyp2a5	1.43697	8.48694	5.56433e-09	1.52146e-06	UP
Pmm1	0.800408	4.74174	5.75695e-09	1.54745e-06	UP
Adamts17	-1.32737	1.55885	6.24055e-09	1.64948e-06	DOWN
Cys1	1.17912	4.7398	6.74999e-09	1.75489e-06	UP
Cisd1	0.800758	5.97646	8.50607e-09	2.17577e-06	UP
Pik3ip1	0.888153	5.45981	9.9874e-09	2.49956e-06	UP
Ghrl	1.18084	1.7398	1.02146e-08	2.49956e-06	UP
Thbs1	-1.0919	7.79866	1.03781e-08	2.49956e-06	DOWN
Cbr3	1.31086	5.759	1.04024e-08	2.49956e-06	UP
Arsi	-1.78519	0.026184	1.22137e-08	2.89101e-06	DOWN
Ntsr2	2.57461	-1.52902	1.28253e-08	2.99112e-06	UP
Gdpd2	-1.31186	4.77603	1.55726e-08	3.5792e-06	DOWN
Gem	-0.915534	4.58021	1.7947e-08	4.06602e-06	DOWN
Cgrrf1	0.677209	5.14394	1.98175e-08	4.42655e-06	UP
Rnd3	-0.780201	4.31764	2.07917e-08	4.57966e-06	DOWN
Lipe	-0.706169	6.08621	2.23904e-08	4.86423e-06	DOWN
Eln	-1.1207	7.48795	2.33314e-08	5.00018e-06	DOWN
A530013C23Rik	1.38661	0.501363	2.476e-08	5.23558e-06	UP
Clock	-0.999981	5.84789	2.64647e-08	5.52241e-06	DOWN
Cyp3a13	1.10138	3.73445	2.80305e-08	5.7451e-06	UP
Igfbp2	0.930209	8.74783	2.82564e-08	5.7451e-06	UP
Grhpr	0.831284	4.46176	2.92069e-08	5.82347e-06	UP
Htatip2	0.817093	4.88632	2.93762e-08	5.82347e-06	UP
Uchl1	1.62465	4.00851	3.12621e-08	6.1208e-06	UP
2200002D01Rik	1.15507	3.30374	3.5576e-08	6.88048e-06	UP
Ngef	0.708468	5.09256	3.66277e-08	6.99854e-06	UP
Sod2	0.601653	6.81591	3.82309e-08	7.2179e-06	UP
Steap4	-1.09735	4.19113	4.17361e-08	7.78698e-06	DOWN
Fbxo2	1.35023	2.55389	4.31398e-08	7.7964e-06	UP
Snx30	-0.784274	4.92435	4.323e-08	7.7964e-06	DOWN
Col5a3	-1.23636	2.88625	4.32615e-08	7.7964e-06	DOWN
Ephx1	0.663578	8.50649	4.47895e-08	7.98108e-06	UP
Rnaseh2b	0.886022	4.03507	4.96626e-08	8.7511e-06	UP
Pigyl	0.975817	4.88708	6.56295e-08	1.14376e-05	UP
Ccdc176	0.928349	4.99502	6.89073e-08	1.17959e-05	UP
Atp2b2	1.0633	3.71487	6.91733e-08	1.17959e-05	UP
Col3a1	-0.916815	8.10689	7.03694e-08	1.18722e-05	DOWN
Cbr2	0.904793	12.8206	7.19881e-08	1.20175e-05	UP
Tcea3	0.686695	5.74369	7.7004e-08	1.26889e-05	UP
AI504432	-0.724417	4.44913	7.76103e-08	1.26889e-05	DOWN
Mpst	0.721892	5.52985	9.41348e-08	1.52335e-05	UP
Nol3	0.760967	4.0258	1.00927e-07	1.61678e-05	UP
Il18r1	-0.792204	7.24654	1.0802e-07	1.71309e-05	DOWN
Dio2	-1.45869	0.837501	1.09856e-07	1.72496e-05	DOWN
Gpr155	0.814971	6.47035	1.12e-07	1.74139e-05	UP
Blvrb	1.07363	5.04023	1.1666e-07	1.79222e-05	UP
Acot1	-0.777796	5.86967	1.18461e-07	1.79222e-05	DOWN
Ttc36	1.25366	3.06076	1.1866e-07	1.79222e-05	UP
Adig	1.36569	2.58283	1.23236e-07	1.84377e-05	UP
Agrp	1.70581	3.00648	1.26041e-07	1.86812e-05	UP
Wfdc2	0.99263	10.6327	1.40002e-07	2.05583e-05	UP
Oas2	-1.29184	4.64967	1.4197e-07	2.06559e-05	DOWN
2700094K13Rik	0.953312	4.68971	1.4517e-07	2.09088e-05	UP
Rorc	1.11799	4.7563	1.46345e-07	2.09088e-05	UP
Ccdc85b	1.21519	5.2864	1.5906e-07	2.25226e-05	UP
Igfbp3	-0.993104	6.38374	1.75931e-07	2.4691e-05	DOWN
Gbp6	-1.27659	3.8495	2.18317e-07	3.0371e-05	DOWN
AI836003	-1.40704	2.60401	2.5215e-07	3.46497e-05	DOWN
Selenbp1	0.610276	9.9243	2.55503e-07	3.46497e-05	UP
Spry4	-0.75955	4.88443	2.55629e-07	3.46497e-05	DOWN
Cln6	0.687033	5.54747	2.80113e-07	3.76467e-05	UP
Hrh3	2.42668	-2.08707	2.86302e-07	3.81552e-05	UP
Mettl20	0.773073	5.49234	2.93785e-07	3.88262e-05	UP
Fdx1	0.770642	5.63044	2.98905e-07	3.91763e-05	UP
Slc26a9	-0.883591	5.10437	3.12605e-07	4.0636e-05	DOWN
Tmem205	0.80402	6.06903	3.16323e-07	4.07851e-05	UP
Ahcyl2	-0.991418	6.7373	3.28253e-07	4.19819e-05	DOWN
Nav1	-0.66783	5.7767	3.51774e-07	4.46303e-05	DOWN
Foxs1	-1.19338	1.75359	3.82673e-07	4.81651e-05	DOWN
Mgst1	0.723984	9.42642	4.12839e-07	5.1354e-05	UP
Il1r1	-0.632738	5.67667	4.16551e-07	5.1354e-05	DOWN
Fetub	1.1777	3.81627	4.17723e-07	5.1354e-05	UP
Smim6	0.944182	5.78814	5.49038e-07	6.61468e-05	UP
Gmnn	0.917916	4.29891	5.50563e-07	6.61468e-05	UP
Acox2	0.763148	5.65799	5.6069e-07	6.6857e-05	UP
Mt1	1.24701	6.30443	5.79946e-07	6.86371e-05	UP
Syt5	0.672935	5.74575	5.95144e-07	6.9914e-05	UP
Hpn	0.910669	4.35148	6.01911e-07	7.0189e-05	UP
Syk	-0.725478	6.24176	6.67845e-07	7.72489e-05	DOWN
Slc25a10	0.650757	6.72255	6.72196e-07	7.72489e-05	UP
Gmpr	0.744707	4.32809	7.19637e-07	8.18869e-05	UP
Ptgr1	0.712959	6.38709	7.22881e-07	8.18869e-05	UP
Rbp4	0.705485	5.2971	7.37085e-07	8.29038e-05	UP
Trappc6a	0.819135	4.96251	7.4522e-07	8.32285e-05	UP
Cyb5	0.603398	8.80183	7.60031e-07	8.4289e-05	UP
Bach2	-0.730383	4.27521	7.97574e-07	8.78384e-05	DOWN
Tnc	-1.19196	3.39621	8.39092e-07	9.17736e-05	DOWN
Adh7	1.07216	5.18874	9.10287e-07	9.88784e-05	UP
Pdzk1ip1	0.784761	5.25805	9.53668e-07	0.000102619	UP
Lrrn3	0.793633	4.10212	9.57668e-07	0.000102619	UP
Krt85	1.89068	-0.266634	9.72562e-07	0.000103516	UP
Frmd5	-1.30553	2.2307	1.03022e-06	0.000108922	DOWN
Dcxr	0.942113	7.28873	1.0417e-06	0.000109397	UP
Helz2	-0.656384	6.74518	1.04851e-06	0.000109397	DOWN
Tsku	0.76788	5.85556	1.08673e-06	0.000112604	UP
1700030C10Rik	1.53715	0.853427	1.09345e-06	0.000112604	UP
Pim1	-0.8276	5.16564	1.10676e-06	0.00011272	DOWN
Cyp2a4	1.28367	1.22233	1.10879e-06	0.00011272	UP
Clic3	0.74705	7.42438	1.14551e-06	0.000115711	UP
Hc	-0.726317	9.41825	1.16746e-06	0.000117182	DOWN
Mmp3	-0.981861	5.17922	1.34401e-06	0.000134055	DOWN
Ggt1	1.45529	3.09328	1.48334e-06	0.000147027	UP
Avpr1a	-1.70417	1.56795	1.52242e-06	0.000149963	DOWN
Tmem171	-0.973222	2.5644	1.56483e-06	0.000153189	DOWN
Avpi1	0.813401	6.10823	1.57493e-06	0.000153232	UP
Mt3	2.10966	-0.173195	1.61827e-06	0.000156489	UP
Bcl3	-0.726808	4.67858	1.75845e-06	0.000169014	DOWN
Wdfy4	-0.672867	5.3517	1.85746e-06	0.000176392	DOWN
Slc16a6	-0.840468	3.31145	1.87545e-06	0.00017704	DOWN
Neu2	0.991167	1.77581	1.94214e-06	0.000181793	UP
Kcnmb4	0.961965	3.33023	1.94873e-06	0.000181793	UP
Osmr	-0.600862	6.09592	2.00588e-06	0.000185342	DOWN
Gsta2	1.13656	3.03571	2.01014e-06	0.000185342	UP
Rhoj	-0.686892	6.35014	2.07033e-06	0.000189788	DOWN
Vill	0.662853	5.12929	2.19224e-06	0.000197516	UP
H2afv	0.684262	5.99626	2.20445e-06	0.000197516	UP
Romo1	0.928564	5.34523	2.23305e-06	0.000198955	UP
Spint2	0.77682	8.45826	2.2491e-06	0.000199266	UP
Slfn8	-0.92496	3.35019	2.34261e-06	0.000206397	DOWN
Por	0.641288	9.06238	2.3933e-06	0.000209698	UP
Nudt14	0.868319	5.0599	2.45972e-06	0.000214334	UP
Nnat	-0.777799	4.08415	2.52061e-06	0.000217692	DOWN
Mnda	-1.30178	1.82741	2.52572e-06	0.000217692	DOWN
Il4ra	-0.623801	7.08068	2.73615e-06	0.000234555	DOWN
Acnat1	-1.20676	1.01569	2.75657e-06	0.000235035	DOWN
Htr7	-1.85701	-0.771027	2.86904e-06	0.000241068	DOWN
Gstt2	0.711709	5.0029	2.87294e-06	0.000241068	UP
Fgd3	-1.09607	2.63706	2.91825e-06	0.000243581	DOWN
Grk5	-0.675905	5.95808	3.13017e-06	0.000258974	DOWN
Heatr1	-0.750158	5.41568	3.13532e-06	0.000258974	DOWN
Tex11	0.971472	2.38253	3.21015e-06	0.000263782	UP
Nek2	0.858454	4.95162	3.32611e-06	0.000270978	UP
Gipc2	0.624307	6.6387	3.33191e-06	0.000270978	UP
Acta1	-3.22831	0.418071	3.44206e-06	0.000277412	DOWN
Efcab10	0.948569	4.27845	3.446e-06	0.000277412	UP
Psrc1	1.19521	2.11537	3.48045e-06	0.000277618	UP
Ogg1	0.651819	4.18061	3.48357e-06	0.000277618	UP
Gsta3	0.749641	8.36676	3.50516e-06	0.000277942	UP
Gm867	0.880129	5.5852	3.52394e-06	0.000278041	UP
St3gal1	-0.637621	7.06372	3.59515e-06	0.000282255	DOWN
Serpina3h	-1.40969	0.494411	3.67127e-06	0.000286811	DOWN
Nod2	-1.0187	3.1457	3.78481e-06	0.000294232	DOWN
Vgll3	-0.972273	3.85093	4.09906e-06	0.000313325	DOWN
Nts	-2.1225	-0.0808461	4.10041e-06	0.000313325	DOWN
Slc16a11	1.072	6.70774	4.10944e-06	0.000313325	UP
Zfp467	0.640476	5.36003	4.14303e-06	0.000314375	UP
Plk5	1.13639	3.46911	4.19553e-06	0.000316842	UP
Rsph9	0.77993	5.48331	4.25711e-06	0.000319969	UP
Rasd2	1.02995	2.29537	4.50107e-06	0.000336219	UP
Dgcr6	0.818265	5.34165	4.51572e-06	0.000336219	UP
Mapk13	0.821504	4.59106	4.59088e-06	0.000340218	UP
Abhd8	0.63507	4.43942	4.6253e-06	0.000341175	UP
Tbc1d8	-0.588594	5.68973	4.75918e-06	0.000349425	DOWN
Fam111a	-0.643953	5.15136	4.95671e-06	0.000361313	DOWN
S100a6	0.85256	8.78951	4.98927e-06	0.000361313	UP
Mapk12	0.721482	5.99605	4.98945e-06	0.000361313	UP
Bmx	0.73204	4.52708	5.29133e-06	0.000381432	UP
Aifm2	0.611729	4.7457	5.38277e-06	0.000386268	UP
Gstp1	0.704205	6.41244	5.51816e-06	0.0003942	UP
St6galnac3	-0.891567	4.15002	5.5462e-06	0.000394427	DOWN
Nqo1	1.58952	4.75462	5.83106e-06	0.000412834	UP
Ces1d	0.665962	10.2302	5.89477e-06	0.00041549	UP
Adra1a	-1.2963	2.47313	5.97089e-06	0.000418993	DOWN
Sytl1	0.923439	3.36409	6.10997e-06	0.000426666	UP
Acot13	0.59267	5.50837	6.13404e-06	0.000426666	UP
Awat1	5.80177	-2.97924	6.84304e-06	0.000473903	UP
Slc25a39	0.629971	6.86375	6.95945e-06	0.000479869	UP
2410004N09Rik	1.02168	3.04703	7.01379e-06	0.000479918	UP
Flnc	-1.08124	3.95202	7.02068e-06	0.000479918	DOWN
Scgb3a2	0.942775	11.1081	7.0534e-06	0.000480085	UP
2300005B03Rik	1.10438	2.20451	7.15579e-06	0.000484973	UP
Cox14	0.744442	5.50013	7.25689e-06	0.000489732	UP
Afap1l2	-0.646637	4.34253	7.34216e-06	0.000493387	DOWN
Cryaa	1.00826	2.56592	7.44738e-06	0.000496657	UP
Trp53i11	-0.612653	5.52365	7.48023e-06	0.000496657	DOWN
Cnr1	-1.09496	1.06072	7.48478e-06	0.000496657	DOWN
Tlr9	-1.64642	1.76101	7.52573e-06	0.000497294	DOWN
Tmem212	0.85178	6.88484	7.56187e-06	0.000497609	UP
Gm1966	-1.02094	4.72937	7.73667e-06	0.000507008	DOWN
Ndufa6	0.618585	6.32521	8.01557e-06	0.000523123	UP
Cda	0.817942	2.10174	8.17118e-06	0.000531093	UP
Lpar3	0.653222	5.74877	8.38574e-06	0.000539095	UP
Spib	-0.896256	4.65491	8.39627e-06	0.000539095	DOWN
Fabp1	-1.38929	2.44076	8.50426e-06	0.000543827	DOWN
2310039H08Rik	0.949227	3.6235	8.64255e-06	0.00055045	UP
Kcne2	-0.94871	4.92884	9.10445e-06	0.000575249	DOWN
A930003A15Rik	1.34877	0.826173	9.15494e-06	0.000576144	UP
Gal3st1	0.741043	3.80014	9.22034e-06	0.000577966	UP
Ascc1	0.643205	6.05271	9.25777e-06	0.000578027	UP
Adamtsl4	-0.675661	6.41366	9.66353e-06	0.000597167	DOWN
Meig1	0.748668	4.41368	9.68334e-06	0.000597167	UP
1700009P17Rik	0.833868	6.65494	9.71492e-06	0.000597167	UP
Osgin1	0.723628	5.5238	9.81605e-06	0.000598438	UP
Cacna1d	-0.717275	4.28323	9.83178e-06	0.000598438	DOWN
Pzp	-1.23968	0.0465424	9.87358e-06	0.000598438	DOWN
1810037I17Rik	0.711395	6.98954	9.93234e-06	0.000598438	UP
Dapk1	-0.592678	7.36166	9.94839e-06	0.000598438	DOWN
Slc22a3	-0.961425	2.22646	9.99087e-06	0.000598438	DOWN
Nme5	0.680987	5.81791	9.99975e-06	0.000598438	UP
Slc25a1	0.626664	6.18466	1.00607e-05	0.00059982	UP
Ank3	-0.598143	6.30406	1.03487e-05	0.000614684	DOWN
Serpina3c	-1.06358	2.78342	1.06428e-05	0.000627448	DOWN
Rac3	0.760186	5.14651	1.07697e-05	0.000631634	UP
Vipr2	-0.729526	3.90926	1.07934e-05	0.000631634	DOWN
Slamf7	-0.86082	3.10443	1.10865e-05	0.000646399	DOWN
Mpc2	0.686673	5.98883	1.11296e-05	0.000646539	UP
Sf3b5	0.778027	5.39015	1.12293e-05	0.000649947	UP
Pou2af1	-0.852732	4.68511	1.1419e-05	0.000658522	DOWN
Tuba8	0.686401	3.64164	1.20881e-05	0.000694584	UP
Clmp	-1.08099	1.86701	1.3053e-05	0.000743343	DOWN
Susd2	0.595037	5.29332	1.30773e-05	0.000743343	UP
Ebpl	0.851563	4.00015	1.32783e-05	0.000752073	UP
Emc6	0.679749	6.40469	1.33682e-05	0.000754469	UP
Gsta4	0.740057	7.43677	1.34934e-05	0.000758838	UP
Hint2	0.814347	5.05829	1.38354e-05	0.000775319	UP
Crb3	0.645678	5.47387	1.42386e-05	0.000792269	UP
1700037C18Rik	0.899981	3.4741	1.43421e-05	0.000792269	UP
Sod1	0.596962	8.93851	1.43647e-05	0.000792269	UP
Prex1	-0.649087	5.79652	1.43876e-05	0.000792269	DOWN
Gsta1	3.73442	-0.715723	1.47348e-05	0.000808579	UP
Cftr	-0.873953	3.61608	1.48234e-05	0.000810638	DOWN
Rab27b	-0.744524	4.89692	1.49952e-05	0.000817214	DOWN
Tmem14a	0.641011	3.40082	1.5079e-05	0.000818966	UP
Krt19	0.65518	8.2697	1.53194e-05	0.00082918	UP
Gdf15	1.17613	1.26218	1.55556e-05	0.000839104	UP
C1qtnf4	1.53907	0.783607	1.56732e-05	0.000842582	UP
Atpif1	0.775538	6.56613	1.60765e-05	0.000861343	UP
Cacna1e	-1.47935	1.02345	1.62305e-05	0.000866662	DOWN
Akr1c14	0.602654	7.43306	1.69876e-05	0.000901025	UP
Csf2rb2	-0.887413	3.51981	1.7162e-05	0.000906793	DOWN
Abcb6	0.612945	4.96217	1.72107e-05	0.000906793	UP
Amdhd2	0.75912	4.664	1.74343e-05	0.000915533	UP
Hspb1	-0.836422	6.05025	1.78657e-05	0.000935088	DOWN
Ifi205	-1.31511	2.1372	1.87897e-05	0.000974986	DOWN
5430416O09Rik	-0.773141	3.35466	1.88124e-05	0.000974986	DOWN
Lage3	0.618974	4.81613	1.90201e-05	0.000982542	UP
Ikzf4	-1.14059	1.11421	1.91268e-05	0.000984846	DOWN
Mat2a	-0.631771	8.00965	1.92072e-05	0.000985782	DOWN
Slc7a1	-0.730969	4.38115	1.94063e-05	0.000989594	DOWN
Fam83e	0.780934	3.85174	1.97858e-05	0.00100571	UP
1810010D01Rik	1.6642	1.57074	1.99431e-05	0.00101047	UP
Rasgrf1	0.962473	1.33587	2.00261e-05	0.00101145	UP
Ffar4	0.730425	4.66867	2.01646e-05	0.00101521	UP
Rasgrp3	-0.652485	6.39552	2.0846e-05	0.00104289	DOWN
Gfpt2	-0.871793	4.31219	2.14396e-05	0.00106921	DOWN
Ikzf3	-0.955433	3.72499	2.17592e-05	0.00108175	DOWN
Pdgfra	-0.779934	7.14206	2.19555e-05	0.0010881	DOWN
Tubb2a	-0.684482	5.89354	2.24474e-05	0.00110901	DOWN
Gm6213	-1.11265	1.17899	2.30869e-05	0.00113418	DOWN
Oas3	-1.62109	2.90118	2.30998e-05	0.00113418	DOWN
Mx1	-1.26692	2.76924	2.35707e-05	0.00115064	DOWN
Ctsf	0.664946	4.90966	2.35906e-05	0.00115064	UP
Akr1c19	0.921685	2.2134	2.36528e-05	0.00115064	UP
Rabac1	0.713222	7.74804	2.37983e-05	0.00115418	UP
Gcsam	-1.05354	1.23703	2.42861e-05	0.00117068	DOWN
Cdh16	-0.866402	3.1516	2.54558e-05	0.00121727	DOWN
Xcr1	-0.958221	1.89462	2.5483e-05	0.00121727	DOWN
Gcnt1	-0.720588	3.87755	2.60022e-05	0.00123305	DOWN
Tmcc2	-0.635129	7.37568	2.60465e-05	0.00123305	DOWN
Bhlhe40	0.595409	6.32775	2.74726e-05	0.00128521	UP
Upk3a	1.21931	0.224032	2.76985e-05	0.0012883	UP
Slc22a18	0.677674	4.18184	2.7764e-05	0.0012883	UP
Cd209a	-0.89513	3.43635	2.79823e-05	0.00129125	DOWN
Rec8	0.839807	4.82083	2.80087e-05	0.00129125	UP
Mgst2	0.955642	4.3352	2.8201e-05	0.00129283	UP
Egr2	-0.732987	2.99896	2.82061e-05	0.00129283	DOWN
Creb5	-1.57035	0.503705	2.85762e-05	0.00130192	DOWN
Rtdr1	0.876472	3.63134	2.86505e-05	0.00130192	UP
Col6a3	-0.599124	6.09862	2.87335e-05	0.00130195	DOWN
Arhgap30	-0.800285	5.65344	2.89828e-05	0.00130951	DOWN
Acad10	0.616147	3.88381	3.02676e-05	0.00135981	UP
Trim30a	-0.58516	5.73672	3.04152e-05	0.00136259	DOWN
Krtcap3	0.854339	4.62137	3.09201e-05	0.00137742	UP
1110008P14Rik	0.780207	4.83929	3.11527e-05	0.00137859	UP
Extl1	0.864553	2.28632	3.12669e-05	0.00137859	UP
Prdx5	0.689877	7.79034	3.12939e-05	0.00137859	UP
Pyhin1	-1.00055	4.60309	3.23928e-05	0.00142304	DOWN
Fam101b	-0.676959	5.78517	3.26822e-05	0.00142943	DOWN
Coq7	0.647692	4.41964	3.27185e-05	0.00142943	UP
Ces1g	1.53008	4.70837	3.29734e-05	0.00143661	UP
Ccr9	-1.0875	0.982588	3.35932e-05	0.0014596	DOWN
Exosc5	0.673958	4.7419	3.37928e-05	0.00146426	UP
Fer1l4	0.895343	1.81486	3.44146e-05	0.00148587	UP
Tcap	1.71082	4.89247	3.45522e-05	0.00148587	UP
Ppp1r3c	-0.678208	4.46052	3.45726e-05	0.00148587	DOWN
Bri3	0.877523	5.82095	3.46713e-05	0.00148609	UP
Bpgm	0.704401	5.88628	3.50295e-05	0.00149739	UP
Mdn1	-0.703915	4.63795	3.54832e-05	0.00151271	DOWN
Nr1d1	0.781426	7.11512	3.55856e-05	0.00151301	UP
Ccno	0.833197	2.5518	3.60461e-05	0.00152849	UP
Mmp23	0.671939	4.27896	3.77465e-05	0.00159208	UP
Fgd5	-0.654901	6.46523	3.8663e-05	0.00162211	DOWN
Ppfia3	0.994929	0.791326	3.91436e-05	0.00163363	UP
Lrrc10b	0.644805	5.92426	3.9971e-05	0.0016588	UP
Kcnh2	0.874855	3.6481	4.00443e-05	0.0016588	UP
AI593442	1.57923	-1.35821	4.02502e-05	0.00166231	UP
Tctex1d4	0.990387	5.55609	4.09518e-05	0.00168673	UP
Uqcr10	0.664789	6.73186	4.11261e-05	0.00168673	UP
Galk1	0.711068	5.4559	4.11605e-05	0.00168673	UP
Plb1	0.750692	4.21715	4.15828e-05	0.00169964	UP
Adck4	0.610824	6.06518	4.23413e-05	0.0017262	UP
Adc	0.640806	5.44041	4.4155e-05	0.00179461	UP
Bola1	0.920052	4.0178	4.43504e-05	0.00179461	UP
Cuta	0.693465	5.90003	4.43588e-05	0.00179461	UP
2810428I15Rik	0.813367	4.92179	4.50071e-05	0.00181159	UP
Cidea	0.94942	2.91566	4.54381e-05	0.00182431	UP
Smim5	0.739516	5.08424	4.66724e-05	0.00186443	UP
Macrod1	0.685845	4.37331	4.71696e-05	0.00187956	UP
Gm3776	3.91476	-1.41436	4.96219e-05	0.00194804	UP
Cldn3	0.727002	7.56092	4.96595e-05	0.00194804	UP
Akr1b8	0.701314	5.71402	4.97481e-05	0.00194804	UP
Slc39a2	1.01547	1.59008	5.01825e-05	0.00196021	UP
Plat	-0.959414	6.0808	5.20413e-05	0.00202285	DOWN
Fam132a	0.687801	3.73942	5.24397e-05	0.00203335	UP
BC147527	-0.946656	1.76245	5.30508e-05	0.00205087	DOWN
Lsm4	0.74702	5.24603	5.3634e-05	0.00206024	UP
Gm5617	1.15587	2.85408	5.38128e-05	0.00206139	UP
Cilp	-1.16104	2.33247	5.61017e-05	0.0021439	DOWN
Dnase2a	0.71401	4.52018	5.66696e-05	0.00215781	UP
Asap2	-0.609497	5.56473	5.6738e-05	0.00215781	DOWN
Cep170	-0.653801	5.36023	5.69778e-05	0.00216175	DOWN
Phf11b	-0.767207	3.49776	5.73055e-05	0.00216383	DOWN
2210408F21Rik	0.811155	2.55125	5.8277e-05	0.00219008	UP
Cttnbp2	-0.85928	2.67406	5.91134e-05	0.00221626	DOWN
Lrrc51	0.678412	5.71832	5.97706e-05	0.00223562	UP
Ltc4s	0.867828	3.10177	6.03586e-05	0.0022523	UP
Lamtor4	0.71261	5.48776	6.06601e-05	0.00225824	UP
Aplnr	-0.670492	5.05112	6.14825e-05	0.00227691	DOWN
Mief2	0.612403	4.71449	6.15923e-05	0.00227691	UP
Ccdc78	0.714235	5.68947	6.43571e-05	0.00236259	UP
S1pr1	-0.675928	8.53847	6.51043e-05	0.00237966	DOWN
Egfr	-0.705405	4.34816	6.51222e-05	0.00237966	DOWN
Gpx1	0.654319	8.63211	6.54706e-05	0.00238142	UP
Gpx4	0.677179	5.97033	6.60205e-05	0.002395	UP
Mrpl14	0.5947	5.67479	6.61459e-05	0.002395	UP
Plbd1	-0.67638	5.98675	6.64439e-05	0.0024003	DOWN
Hsf4	0.702801	3.88552	6.80242e-05	0.00244625	UP
Gm6377	-1.04806	1.73495	6.89186e-05	0.0024728	DOWN
Ak1	0.622262	5.64495	6.91251e-05	0.00247462	UP
Eva1b	0.898601	5.19498	6.93877e-05	0.00247842	UP
Spata24	0.881763	3.82325	7.00022e-05	0.00249352	UP
Oasl2	-0.687721	6.17767	7.01248e-05	0.00249352	DOWN
Rplp2	0.725229	7.52198	7.13446e-05	0.00252557	UP
Nlrp1a	-1.59011	0.371125	7.29032e-05	0.00256448	DOWN
Serhl	0.619961	4.67019	7.2929e-05	0.00256448	UP
S100a1	0.626126	7.34925	7.34916e-05	0.00256719	UP
Tmem37	0.644107	4.78151	7.55165e-05	0.00262484	UP
Itih2	0.69814	3.68894	7.56385e-05	0.00262484	UP
Tmem203	0.837163	3.32823	7.60997e-05	0.00263508	UP
1500011K16Rik	0.704797	4.33748	7.68382e-05	0.00265485	UP
Slfn3	-1.1209	1.00264	7.75801e-05	0.00267466	DOWN
Tubb6	-0.627638	4.05659	7.82584e-05	0.00269219	DOWN
Hcfc1r1	0.634566	6.33813	7.95693e-05	0.00273136	UP
Ptprc	-0.713319	7.42464	8.01233e-05	0.00274444	DOWN
Ipcef1	-1.12289	2.31591	8.09767e-05	0.00275295	DOWN
Gdap10	-1.45682	-0.640523	8.10662e-05	0.00275295	DOWN
Mzt2	0.628157	3.44446	8.1486e-05	0.0027613	UP
Cd180	-1.00933	3.17583	8.24142e-05	0.0027868	DOWN
Cd93	-0.762029	8.57926	8.33451e-05	0.00281228	DOWN
Xirp1	-1.24632	1.82306	8.3684e-05	0.00281772	DOWN
Nckap1l	-0.718416	5.64413	8.50516e-05	0.00284295	DOWN
Nppb	-2.14039	-1.25486	8.70018e-05	0.00286644	DOWN
Znhit2	0.799677	4.24269	8.71233e-05	0.00286644	UP
Uqcrq	0.744614	6.21592	8.72999e-05	0.00286644	UP
Gal3st4	-1.27016	-0.114731	8.79793e-05	0.00288278	DOWN
Tinagl1	-0.738108	7.1906	8.97791e-05	0.00293568	DOWN
Nenf	0.725503	6.13969	9.04542e-05	0.00295167	UP
Nrcam	-0.971911	2.0254	9.1733e-05	0.00298726	DOWN
Npr3	-1.79137	7.30654	9.2437e-05	0.00300401	DOWN
9930013L23Rik	-1.48499	-0.931743	9.29504e-05	0.00301452	DOWN
F830016B08Rik	-1.15808	0.394761	9.368e-05	0.00303198	DOWN
Daam2	-0.915506	4.72001	9.48035e-05	0.00305604	DOWN
Epor	0.948519	2.67268	9.48087e-05	0.00305604	UP
Zswim7	0.906198	2.23495	9.77675e-05	0.00313386	UP
Lgals12	0.850964	2.86383	9.78304e-05	0.00313386	UP
Smim22	0.900145	4.22947	9.87114e-05	0.00314621	UP
Tubb2b	-1.05877	2.48965	9.87963e-05	0.00314621	DOWN
Polr3h	0.605321	3.86916	0.000100055	0.00317355	UP
Tmem256	0.763844	6.15705	0.000100665	0.00318652	UP
1110006O24Rik	1.38899	0.0115198	0.000102053	0.00321762	UP
H2-T24	-0.703641	4.89512	0.000102458	0.00322396	DOWN
2310002J15Rik	2.1166	-1.93455	0.000102786	0.00322721	UP
Cib1	0.628977	6.05812	0.000103171	0.00322721	UP
Pxmp2	0.651483	4.1378	0.000105589	0.00328985	UP
Npw	0.853866	3.65287	0.000106977	0.00332006	UP
Efcab4a	0.646216	6.8772	0.000108892	0.00336783	UP
Slc10a6	-0.656757	4.50245	0.000110859	0.0034072	DOWN
1190005I06Rik	1.10676	0.224593	0.000111424	0.00341133	UP
Ifi203	-0.596411	5.80281	0.000113015	0.00344012	DOWN
Slc7a4	0.667191	4.89486	0.00011501	0.00349413	UP
Ifi44	-0.886484	3.90099	0.000116341	0.0035077	DOWN
Ctxn1	0.667652	5.36573	0.00011684	0.00351607	UP
Dmkn	0.585271	6.27559	0.000117624	0.00352626	UP
2310007B03Rik	0.586907	6.22232	0.00011927	0.00356577	UP
Cox8a	0.714547	7.06222	0.00011963	0.00356577	UP
Itga4	-0.799978	5.52139	0.000119787	0.00356577	DOWN
Dynlrb2	0.787576	6.92162	0.000119841	0.00356577	UP
Mpv17l2	0.594966	4.66833	0.000120497	0.00357858	UP
Adamts9	-0.987342	4.63199	0.000121075	0.00358903	DOWN
Zfp169	-0.949768	2.10292	0.000125008	0.00366835	DOWN
1700034E13Rik	1.68118	-1.46998	0.00012506	0.00366835	UP
Tmem134	0.590008	6.25566	0.000125139	0.00366835	UP
Gm1673	1.47567	1.24277	0.000125752	0.00367951	UP
Jund	0.883	7.36081	0.000127685	0.00372919	UP
Aspg	0.966194	2.23778	0.000128877	0.00373649	UP
Gpx2	0.858351	6.12042	0.000129344	0.0037432	UP
Rnf144a	-0.585591	7.37597	0.000130392	0.00376332	DOWN
Tshb	2.09389	-2.0442	0.000130514	0.00376332	UP
Pemt	0.861453	1.95361	0.000131168	0.00377529	UP
Il1rl1	-0.749005	2.15337	0.000132205	0.00379429	DOWN
Gcgr	0.905085	0.399135	0.000132624	0.00379655	UP
Aldoc	0.715615	3.29249	0.000133639	0.00381871	UP
Bub1	-0.756442	2.32253	0.000140604	0.00398897	DOWN
Plekhg6	0.69387	2.66628	0.000141804	0.00401585	UP
Nr2f6	0.730649	5.50494	0.000142158	0.00401868	UP
Ces1b	1.1594	2.01161	0.000143101	0.00403007	UP
Abca17	-0.878197	1.51655	0.000143323	0.00403007	DOWN
Arhgdig	0.737975	6.08266	0.000144839	0.0040655	UP
Bcl2l12	0.658288	4.22418	0.000146321	0.0040854	UP
Mgmt	0.872138	1.98023	0.00014745	0.00409756	UP
AI607873	-1.02499	3.55701	0.00014967	0.00414243	DOWN
Sele	-1.63343	1.34451	0.000152475	0.00420376	DOWN
Lrrc56	0.602709	4.81088	0.000153516	0.00420376	UP
Scn3a	-0.850056	4.00545	0.000153687	0.00420376	DOWN
Rnaseh2c	0.812542	4.32897	0.000153945	0.00420376	UP
Loxl2	-0.840633	4.19098	0.000154155	0.00420376	DOWN
Kmo	-1.02315	2.96138	0.000155924	0.0042415	DOWN
Ccdc37	0.619316	5.50015	0.00015661	0.00425289	UP
Gm129	0.875479	3.99017	0.000160132	0.0043268	UP
Gpnmb	0.691839	4.27473	0.000160151	0.0043268	UP
Mrpl52	0.670073	5.44214	0.000160442	0.00432731	UP
Cmklr1	-0.591874	5.60606	0.000161724	0.00435448	DOWN
Dpm3	0.741931	4.71864	0.000169491	0.00454814	UP
Dhrs9	-2.16811	-0.0247423	0.000172508	0.00460956	DOWN
Bdkrb2	-1.22677	1.35681	0.000172942	0.00460956	DOWN
Slamf8	-0.940765	1.9905	0.000173241	0.00460978	DOWN
A3galt2	-1.53137	-0.748697	0.000176134	0.00465662	DOWN
Ankrd37	0.818134	2.89787	0.000181091	0.00474313	UP
Muc5b	-0.900326	7.09181	0.000181692	0.00474313	DOWN
Tmem160	0.817356	4.78707	0.000181841	0.00474313	UP
Rgcc	0.649244	6.70027	0.000183869	0.0047846	UP
Iyd	-0.705493	3.88977	0.00018543	0.004813	DOWN
Entpd1	-0.65105	6.69087	0.000186298	0.00481974	DOWN
Cdh17	-1.50659	-0.720708	0.000186662	0.00482128	DOWN
Tmem45a	-0.676682	3.506	0.000187682	0.00483975	DOWN
Ntpcr	0.63688	3.60009	0.000188858	0.0048543	UP
Osm	-0.897374	2.7844	0.000189798	0.00487024	DOWN
Chadl	0.823055	1.25848	0.000190093	0.00487024	UP
Ankrd9	0.867035	2.19138	0.000190665	0.00487702	UP
Dio1	0.869039	2.08122	0.000197738	0.00502552	UP
Palld	-1.10938	3.59091	0.000199433	0.00505301	DOWN
Gprin3	-1.29095	1.69681	0.000199457	0.00505301	DOWN
Snx22	-0.70748	4.08761	0.000200576	0.00505787	DOWN
1810043G02Rik	0.62039	4.35327	0.000200881	0.00505787	UP
Kcnj2	-0.607818	5.15298	0.000201263	0.00505787	DOWN
Snx31	-1.06528	0.177655	0.000201952	0.00505787	DOWN
Chchd10	0.678049	7.1735	0.0002022	0.00505787	UP
0610011F06Rik	0.637886	5.15557	0.000203933	0.0050932	UP
Ropn1l	0.835407	2.68124	0.000205127	0.00510493	UP
Fmnl1	-0.697548	5.94948	0.000205714	0.00510552	DOWN
Panx2	0.949705	0.466111	0.000206481	0.00510854	UP
Ggt6	0.735564	3.12815	0.000207211	0.00511864	UP
Kcna6	1.44238	1.38359	0.000208568	0.00513616	UP
Kcnj15	-0.781936	7.1046	0.000209356	0.0051396	DOWN
A930001C03Rik	1.41155	-0.356805	0.000213883	0.00523453	UP
Cdh26	-1.28304	2.83035	0.000214725	0.00524703	DOWN
Ccr1	-1.01235	3.91624	0.000216501	0.00528229	DOWN
Tubb2a-ps2	-1.47192	-0.650746	0.000219844	0.00534147	DOWN
Ppp1r35	0.960715	4.09364	0.000219919	0.00534147	UP
Slc38a4	-0.64536	4.92289	0.000221824	0.00537905	DOWN
Spa17	0.674681	5.17353	0.000224346	0.00542364	UP
Pak6	0.607444	3.3947	0.000226653	0.00546275	UP
Pgls	0.769095	5.19016	0.00022834	0.00549505	UP
Klri1	-1.32849	-0.891913	0.000229697	0.00551933	DOWN
Nat8	1.69309	-0.971355	0.000231875	0.00554647	UP
Fcgr1	-1.32469	2.78873	0.000234698	0.00559711	DOWN
Gbp9	-0.751913	5.44904	0.000236656	0.00563533	DOWN
Glrx5	0.737531	5.42545	0.000238365	0.0056675	UP
Ndufa2	0.73618	6.27094	0.000238796	0.00566926	UP
Rel	-1.19008	1.8795	0.000240398	0.00568345	DOWN
Uqcr11	0.655931	6.3673	0.000240469	0.00568345	UP
Calml4	0.58513	5.78535	0.000241296	0.00568863	UP
2010320M18Rik	0.713597	3.86127	0.000245511	0.00576823	UP
Ifit1	-0.774071	5.10835	0.000247379	0.00580353	DOWN
Cd177	0.661576	5.22855	0.000252724	0.00590272	UP
Gsto1	0.802507	8.38717	0.000259318	0.00603895	UP
1110017D15Rik	0.664908	6.03968	0.000265048	0.00614532	UP
Rsad1	0.587069	3.59331	0.000266539	0.00616956	UP
Msc	-1.00632	0.694437	0.000269753	0.00621525	DOWN
Zbtb46	-0.675098	3.4746	0.000270024	0.00621525	DOWN
2310007L24Rik	0.788565	4.25817	0.000272049	0.00624446	UP
Ybx2	1.02063	1.0567	0.00027208	0.00624446	UP
Ccdc153	0.640451	7.81862	0.000273406	0.00625457	UP
Ptafr	-1.18597	1.24891	0.000273848	0.00625457	DOWN
Dusp28	0.592155	3.45817	0.000274099	0.00625457	UP
Kbtbd8	-0.786869	2.07201	0.000277867	0.00630872	DOWN
Rps10	0.758926	6.71495	0.000278043	0.00630872	UP
F7	0.655271	3.84768	0.000284337	0.00641279	UP
Abhd11os	0.905272	0.812651	0.000284849	0.00641279	UP
Sycp2	-1.48995	0.317587	0.0002854	0.00641279	DOWN
Aqp2	1.83832	-1.19769	0.000287056	0.00643776	UP
Jmjd7	1.06407	0.326188	0.000287404	0.00643776	UP
Atp5d	0.650518	7.09562	0.000288858	0.00646121	UP
Crlf1	0.597802	4.90354	0.000295068	0.00656094	UP
Riiad1	0.68109	5.13763	0.000298392	0.0066	UP
Elof1	0.602559	7.58983	0.000300165	0.00662996	UP
Tspo	0.633032	7.46971	0.000304355	0.00670384	UP
Ms4a1	-0.892075	5.06731	0.000309254	0.0068023	DOWN
1700112E06Rik	0.675092	3.03819	0.000314601	0.00689446	UP
Metrn	0.882749	3.82406	0.000314748	0.00689446	UP
Lphn2	-0.599799	6.6731	0.000316864	0.00690892	DOWN
Odf3b	0.673483	5.39134	0.000317301	0.00690892	UP
Pde6h	0.983982	-0.0773741	0.00032481	0.00701312	UP
Erich2	0.640917	5.4574	0.000326063	0.00702586	UP
Xlr4b	1.17008	1.38148	0.000326732	0.00703071	UP
Hspb2	0.682477	3.22881	0.000327652	0.00704096	UP
Nfkbil1	0.665049	3.76719	0.00033302	0.0071282	UP
Sh3pxd2b	-0.610657	4.60162	0.00033306	0.0071282	DOWN
Ifi204	-1.2336	3.40092	0.000334112	0.00714109	DOWN
Tnfrsf13c	-0.745461	2.80516	0.000336916	0.00717201	DOWN
4930526I15Rik	1.1721	1.55625	0.000343753	0.00724944	UP
Zhx3	-0.708967	3.27855	0.000346774	0.00729154	DOWN
Gapt	-1.07269	1.17507	0.000346796	0.00729154	DOWN
Upp1	-0.692281	4.0619	0.000347602	0.00729182	DOWN
Morc4	-0.749797	2.84935	0.000353641	0.00738918	DOWN
Il11ra1	0.612994	5.78963	0.000362024	0.00752468	UP
1300002K09Rik	1.19917	0.00316055	0.000363884	0.00755345	UP
Itga10	-0.741674	2.47375	0.000366569	0.00756956	DOWN
Rogdi	0.598625	5.74373	0.000367278	0.00757434	UP
Mt2	1.05093	4.76928	0.000371825	0.00761857	UP
Tpgs1	0.877495	4.29327	0.000378873	0.00773301	UP
Slfn4	-2.40869	4.87028	0.000380409	0.00774443	DOWN
Chrna10	0.875684	0.647832	0.000385702	0.00782206	UP
Sell	-0.903581	5.49976	0.000387912	0.00784646	DOWN
B3gnt7	0.597958	3.59284	0.000388519	0.00784646	UP
Vamp5	0.588642	5.70787	0.000388974	0.00784646	UP
Nfkbiz	-0.637616	4.95166	0.000390189	0.00784646	DOWN
Ccdc34	0.693278	3.5829	0.000396006	0.00791963	UP
A530064D06Rik	-1.68702	0.906945	0.000399432	0.00795803	DOWN
Cxcl3	-1.31323	-0.670698	0.000402888	0.00800676	DOWN
1810043H04Rik	0.995724	3.71442	0.000403995	0.0080079	UP
2610305D13Rik	-0.653793	2.24518	0.000404834	0.0080079	DOWN
Tmem136	-0.801187	2.16575	0.000405219	0.0080079	DOWN
Mif	0.714106	4.20002	0.00040547	0.0080079	UP
4930486L24Rik	-1.02139	2.63863	0.000408366	0.00803318	DOWN
Fmnl2	-0.615427	5.47257	0.000408386	0.00803318	DOWN
BC049762	1.18058	-0.845018	0.000408776	0.00803318	UP
Ptprn	0.676074	2.45293	0.000413992	0.00810023	UP
Cdc42ep5	0.72392	3.20986	0.00041445	0.00810023	UP
Endog	0.817739	4.98314	0.000414489	0.00810023	UP
Ap1s2	-0.604399	3.82487	0.000414741	0.00810023	DOWN
Spink4	0.892126	0.905963	0.000416254	0.00811796	UP
Fn1	-0.592313	7.59216	0.000420735	0.00817701	DOWN
S100a14	0.840858	3.55804	0.00042182	0.00818805	UP
Ccl2	-0.996209	0.745662	0.000425578	0.0082509	DOWN
AI317395	0.605141	3.26907	0.000426179	0.00825235	UP
Rnf125	-1.09042	2.65353	0.000426693	0.00825235	DOWN
Mefv	-1.85127	2.21296	0.000427766	0.00825425	DOWN
Fbp1	1.17775	0.114675	0.000428467	0.00825644	UP
Myocd	-1.01099	0.847215	0.000430819	0.00829169	DOWN
Ap2s1	0.632899	6.22878	0.000432806	0.00831985	UP
Serpina3i	-0.968035	0.0639568	0.000439373	0.00841547	DOWN
Kcnk7	0.92435	0.0733043	0.000443129	0.00847719	UP
Pcbd1	0.620478	4.11398	0.000446752	0.00851949	UP
Mrpl28	0.594745	5.59036	0.000446952	0.00851949	UP
Klhl14	-1.46145	0.23567	0.000447643	0.0085221	DOWN
Ccr5	-0.708959	3.03618	0.000448701	0.0085221	DOWN
Calcoco2	0.756406	1.84675	0.000450368	0.00854352	UP
Haghl	0.777522	4.85126	0.000454355	0.00859859	UP
C030046E11Rik	-0.587759	5.14008	0.000459318	0.00865913	DOWN
Stab2	-0.891819	0.774781	0.000470462	0.00884012	DOWN
Kcnh3	0.618947	3.67958	0.000474789	0.00888981	UP
Lrrc17	0.741098	2.77915	0.000479316	0.008964	UP
Pecr	0.665012	2.37317	0.000480728	0.00897982	UP
Prdm2	-0.677168	6.47658	0.000485055	0.00901815	DOWN
Fbxw9	0.641726	5.11877	0.000490045	0.00908962	UP
2310061J03Rik	0.93601	2.09922	0.000491245	0.00910122	UP
Cxcr2	-1.75262	3.762	0.00049478	0.00912409	DOWN
Cep85l	-1.13294	2.67938	0.000496662	0.00913754	DOWN
Nhp2	0.606598	4.86247	0.000498462	0.00915123	UP
Wdr54	0.65994	3.50911	0.000504535	0.00923952	UP
Mmp25	-1.16714	0.567448	0.00050516	0.00924029	DOWN
Rplp1	0.636491	9.13254	0.000506726	0.00924789	UP
Klc3	0.592857	3.86396	0.000509567	0.00924789	UP
BC094916	-1.09982	0.430257	0.000509854	0.00924789	DOWN
Nmb	0.928178	1.72898	0.000512424	0.00926399	UP
1700011J10Rik	0.757919	3.19379	0.000513568	0.00926584	UP
Ramp1	0.596519	5.56497	0.000523651	0.00937109	UP
Tmem54	0.792586	2.03664	0.000524399	0.00937109	UP
Oxld1	0.819723	2.78169	0.000525195	0.00937109	UP
Dock2	-0.611489	5.48291	0.00052531	0.00937109	DOWN
Tnr	-0.96779	0.361103	0.000528214	0.00938707	DOWN
Rab39b	-0.833174	1.06077	0.000531556	0.00942948	DOWN
Noxa1	0.811252	2.41654	0.000532221	0.00943072	UP
Mir1199	1.72652	-0.338385	0.000533968	0.00945112	UP
M1ap	1.02162	1.36132	0.000535204	0.00946243	UP
Gal3st3	1.05346	0.2073	0.000539623	0.0095039	UP
Hspa1b	-1.91937	4.66985	0.000541141	0.0095039	DOWN
Kcna1	-1.35596	-0.523358	0.000541268	0.0095039	DOWN
Per1	0.713286	6.50165	0.000541556	0.0095039	UP
C920006O11Rik	0.767283	2.99259	0.000542943	0.0095039	UP
Gnmt	0.644363	2.99741	0.000542943	0.0095039	UP
Ndufb7	0.635522	6.09531	0.000544583	0.00950508	UP
Arf5	0.652917	6.84373	0.000557172	0.0096782	UP
Fam13b	-0.620755	4.86711	0.000589173	0.0100957	DOWN
Ndufb2	0.751093	5.0758	0.000591629	0.0101106	UP
Has2	-1.46603	-0.528584	0.000599075	0.0102158	DOWN
Arsj	-0.920825	0.641787	0.000604581	0.0102876	DOWN
Ptrh1	0.660085	2.10479	0.000605999	0.0103007	UP
Themis2	-0.942106	4.24249	0.00060929	0.0103345	DOWN
Tmem132c	-0.639417	3.11557	0.00061146	0.0103578	DOWN
Fam217b	-0.998338	1.29718	0.000613779	0.0103628	DOWN
3830403N18Rik	-1.54027	-0.284743	0.000613972	0.0103628	DOWN
Timm13	0.614837	5.77054	0.000620736	0.0104282	UP
Tarm1	-2.39767	-0.801849	0.000629125	0.0105421	DOWN
Prss35	1.0137	0.335788	0.000629179	0.0105421	UP
Mrp63	0.652807	4.69646	0.000632161	0.0105754	UP
Rps8	0.59039	7.09436	0.000635254	0.0106069	UP
2310010J17Rik	0.834089	1.66537	0.000635381	0.0106069	UP
Zfp831	-0.778386	2.07073	0.000640273	0.0106773	DOWN
Lyplal1	0.636339	2.96434	0.000642708	0.0106954	UP
Mrpl54	0.594227	5.06486	0.000649434	0.0107509	UP
Gprasp2	-0.713948	1.93323	0.00065167	0.0107767	DOWN
Fam92b	0.661777	5.04046	0.000654814	0.010788	UP
Gbp10	-1.14158	0.025842	0.000655756	0.010788	DOWN
March1	-0.713945	3.96357	0.000664494	0.0108753	DOWN
Plch2	0.607811	3.32896	0.000684262	0.0111072	UP
H2afj	0.807653	5.59636	0.000697028	0.0112516	UP
Trem1	-1.1278	2.67208	0.000697419	0.0112516	DOWN
Ces1e	0.614287	4.43126	0.000698206	0.0112529	UP
Xlr3a	1.60422	1.10043	0.000713142	0.0114471	UP
Itgam	-1.13575	4.93196	0.000716592	0.0114908	DOWN
Bpifa2	-1.54677	-1.03036	0.000720266	0.0115074	DOWN
Arhgef37	-1.66619	1.15605	0.00072048	0.0115074	DOWN
Cass4	-0.829619	3.07575	0.000722028	0.0115198	DOWN
Gm711	1.12877	-0.0885354	0.000723789	0.0115363	UP
Rab17	1.03135	1.78416	0.000726469	0.0115673	UP
Kctd14	0.665015	3.47057	0.000727764	0.0115763	UP
Hsph1	-1.17923	7.99084	0.000728489	0.0115763	DOWN
Kiss1	1.20173	-0.789817	0.000734521	0.0116371	UP
C130036L24Rik	1.40719	-0.849947	0.000751802	0.0118279	UP
Hr	-0.602048	3.80284	0.000752529	0.0118279	DOWN
Greb1	0.915514	0.0854319	0.000759169	0.0119205	UP
Gcat	0.60738	3.32332	0.000762754	0.0119649	UP
Slfn1	-1.32591	3.87066	0.000779325	0.0121408	DOWN
Snrpf	0.879528	2.80032	0.000780303	0.0121441	UP
Fcgr2b	-0.69198	4.66048	0.000781439	0.0121498	DOWN
Crtac1	1.68651	-1.58171	0.000788378	0.0122115	UP
Ddx60	-0.729396	3.45801	0.000790186	0.0122187	DOWN
Otc	-1.24171	-0.208314	0.000790489	0.0122187	DOWN
2610306M01Rik	0.712431	2.92116	0.000810165	0.0124322	UP
Siva1	0.602926	4.60062	0.000810572	0.0124322	UP
Pde7b	-0.722556	4.15286	0.000812113	0.0124438	DOWN
Tmem52	1.04983	-0.143767	0.000813117	0.0124471	UP
Pkdrej	-0.904906	0.350961	0.000818866	0.012511	DOWN
Isoc2b	0.606312	3.80195	0.000819719	0.012512	UP
Khk	0.598531	4.56241	0.000822439	0.0125294	UP
Peg10	-0.888	1.93416	0.00082741	0.0125647	DOWN
Grcc10	0.596253	6.33382	0.00082793	0.0125647	UP
A430088P11Rik	0.93322	0.182874	0.000839502	0.0126872	UP
Chaf1b	0.668625	2.27738	0.000840798	0.0126872	UP
Disc1	-1.17707	-0.740535	0.000844852	0.0127198	DOWN
Sync	-0.901006	0.826502	0.000848856	0.0127262	DOWN
Ydjc	0.734358	1.19414	0.000852609	0.0127682	UP
Man1a	-0.662571	5.59496	0.000856679	0.0128163	DOWN
Ccdc23	0.608846	4.51749	0.000858246	0.0128163	UP
Grap2	-0.749066	2.87024	0.000866981	0.0128982	DOWN
Gm16845	0.863339	1.27951	0.000869849	0.0129134	UP
Orm1	1.37954	1.82223	0.000874444	0.0129364	UP
Pik3cg	-0.662098	3.70363	0.00087679	0.0129469	DOWN
Irg1	-2.44176	0.308786	0.000881166	0.0129881	DOWN
Rps21	0.627684	8.25481	0.000881215	0.0129881	UP
Gpr37	-1.73731	-0.967893	0.000887529	0.0130327	DOWN
Gm17762	0.994821	0.369058	0.000888721	0.0130381	UP
Bola2	0.604958	4.44935	0.000889682	0.0130402	UP
Cxcl13	-1.10917	2.67659	0.000894559	0.0130714	DOWN
1810044D09Rik	0.946628	1.15148	0.000901166	0.0131357	UP
Fam25c	1.2329	-0.981774	0.000905515	0.0131864	UP
Pih1d2	0.585735	4.60434	0.000906312	0.0131864	UP
1700001O22Rik	0.943985	0.460559	0.00090736	0.0131896	UP
Gm16576	-0.842458	0.787699	0.000913152	0.0132462	DOWN
Igsf6	-1.12067	3.80535	0.000913761	0.0132462	DOWN
Evi2a	-0.703571	4.02198	0.000921196	0.0132932	DOWN
Scube3	-0.950144	0.436434	0.0009428	0.0135432	DOWN
Rpl41	0.605212	8.65879	0.000943642	0.0135432	UP
Hsp90ab1	-0.632531	10.9961	0.00094512	0.0135482	DOWN
Itgae	-0.642608	2.65178	0.0009457	0.0135482	DOWN
Dpcd	0.593863	5.79595	0.000958702	0.0136973	UP
Slfn5	-0.624984	7.1556	0.000964159	0.0137505	DOWN
Atp10b	-1.58556	0.776205	0.000967134	0.0137638	DOWN
Plcg2	-0.61554	5.00806	0.000974452	0.0138227	DOWN
L3mbtl3	-0.819562	3.67506	0.000984571	0.0139414	DOWN
6820408C15Rik	0.59506	5.32476	0.000986724	0.013952	UP
C330013E15Rik	0.93602	0.072157	0.000988726	0.013952	UP
Kcna2	-0.695079	2.7346	0.000989606	0.013952	DOWN
Mx2	-0.657568	2.61952	0.000989724	0.013952	DOWN
2810001G20Rik	0.622737	3.29966	0.000997694	0.0140394	UP
Fxyd4	1.06725	0.368231	0.00101256	0.0141982	UP
Ms4a6c	-1.17291	4.69932	0.00101482	0.0142174	DOWN
Il17d	0.706598	1.82402	0.00102189	0.0142844	UP
Bmyc	0.590153	3.58914	0.00102314	0.0142844	UP
Htr2b	-0.836727	1.17487	0.00102321	0.0142844	DOWN
Ccr2	-1.10988	5.90206	0.00102668	0.0142941	DOWN
0610012G03Rik	0.588104	4.56535	0.00102931	0.0142941	UP
Golt1a	0.83012	2.49675	0.00103421	0.0143496	UP
1600029I14Rik	0.742308	4.76643	0.00103618	0.0143643	UP
Tnfaip6	-0.973401	0.799108	0.00104382	0.0144462	DOWN
2310009B15Rik	0.871068	1.91523	0.00106754	0.0147091	UP
2010109I03Rik	0.994264	1.17388	0.00107732	0.0147669	UP
Ereg	-1.36831	-0.79794	0.00107857	0.0147712	DOWN
Efna4	0.69049	2.09734	0.0010829	0.0147924	UP
Ms4a6b	-0.909908	4.8102	0.00108478	0.0147924	DOWN
Abhd12b	0.768094	1.45299	0.00108701	0.0148073	UP
Ccdc28a	0.599559	3.12068	0.0010969	0.0148809	UP
Pcsk1n	2.12789	-2.48954	0.00110683	0.0149771	UP
1700024G13Rik	0.604242	4.63141	0.00111237	0.0150265	UP
Cers6	-1.04913	3.03337	0.00111564	0.0150499	DOWN
Ksr1	-0.800159	3.45953	0.001116	0.0150499	DOWN
Hspa5	-0.764743	9.73263	0.00114752	0.0153481	DOWN
Klhdc9	0.919698	2.19271	0.0011507	0.0153481	UP
A330023F24Rik	-0.69189	2.63097	0.00115951	0.0154138	DOWN
Serpinh1	-0.627473	8.48735	0.00116304	0.0154477	DOWN
Cox5a	0.59842	6.50473	0.00118427	0.0156511	UP
Cacna1g	-1.05518	-0.304033	0.00118969	0.0156661	DOWN
Vcan	-1.02429	3.12508	0.00119397	0.0156878	DOWN
Treml2	-0.81146	3.3551	0.00120242	0.0157726	DOWN
Fahd2a	0.615713	3.72315	0.0012127	0.01586	UP
Rab26	0.92718	-0.306939	0.00121308	0.01586	UP
Rhebl1	0.754007	2.67356	0.00123628	0.0160575	UP
Ceacam1	-0.708261	5.58538	0.00124005	0.0160933	DOWN
Gm10639	1.35064	-1.83171	0.00124755	0.0161587	UP
Clec4e	-1.44853	2.76706	0.00124892	0.0161587	DOWN
Myeov2	0.623043	6.15169	0.0012635	0.0163174	UP
Sult2a1	-0.950085	0.666948	0.00127807	0.0164654	DOWN
Smpdl3b	0.701355	2.94666	0.00128686	0.0165383	UP
9530053A07Rik	0.657613	3.54408	0.00128804	0.0165401	UP
Nhs	-1.31476	-0.858613	0.00128977	0.0165489	DOWN
LOC100504703	1.02066	1.11282	0.00129423	0.0165782	UP
Nlrp3	-1.0711	2.57756	0.00129519	0.0165782	DOWN
Hddc2	0.655057	3.24701	0.00130532	0.0166834	UP
Gm16386	-0.761816	1.11645	0.00130551	0.0166834	DOWN
S100a8	-1.77482	6.70361	0.00131699	0.0167896	DOWN
Mrpl34	0.599614	4.507	0.00132911	0.0168627	UP
Spin2c	0.744776	0.553616	0.00134514	0.0169747	UP
Mdk	0.696641	2.70324	0.00135176	0.0170275	UP
Map3k6	-0.87576	4.9226	0.00136043	0.0171095	DOWN
Myrip	-0.65375	4.57313	0.001378	0.0172132	DOWN
1700012B09Rik	0.814892	2.7647	0.00137812	0.0172132	UP
Nptx2	-1.36424	-0.731271	0.00138639	0.0172493	DOWN
Gm4013	0.733021	1.62634	0.00140034	0.0173501	UP
Fam213b	0.635263	3.12834	0.00141368	0.0175016	UP
Wdr38	0.714992	1.93331	0.00142287	0.0175603	UP
Wfdc3	0.703377	2.3187	0.00143026	0.0175833	UP
Fn3k	0.719972	2.48464	0.00143308	0.0176043	UP
Phf19	0.673867	1.93815	0.00145313	0.0177775	UP
D8Ertd82e	-0.593594	3.09628	0.00145391	0.0177775	DOWN
Heg1	-1.00148	6.51061	0.00145711	0.0177937	DOWN
Grip2	-0.888521	2.53688	0.00146491	0.0178571	DOWN
BC035044	-0.677683	2.14905	0.00147371	0.0179505	DOWN
Glycam1	-4.99483	-0.469107	0.00149205	0.0181043	DOWN
Ms4a4c	-1.04549	4.14703	0.00151305	0.0182475	DOWN
Gsto2	0.693082	1.68196	0.00152802	0.0183861	UP
Gm13580	0.885661	0.314793	0.00153784	0.0184623	UP
1110065P20Rik	0.602506	3.63685	0.00156311	0.0186107	UP
Lilrb4	-0.696874	4.8542	0.00156689	0.0186249	DOWN
Duox2	-1.03419	-0.444966	0.00156783	0.0186249	DOWN
Prok2	-3.38774	-2.45562	0.00159265	0.0188774	DOWN
Ccdc155	0.736858	3.36211	0.00161407	0.0191027	UP
Gamt	0.619788	2.67823	0.00161622	0.0191138	UP
D330023K18Rik	0.69301	1.60062	0.00162496	0.0192028	UP
Zfp366	-1.22747	2.63104	0.0016283	0.019228	DOWN
Pnliprp1	1.08975	0.684014	0.0016331	0.0192424	UP
Zfp688	0.608817	3.67188	0.00164278	0.0193271	UP
Snca	1.61869	3.25497	0.0016695	0.0195833	UP
Lama1	-1.2298	2.17359	0.0016891	0.019784	DOWN
Mmp9	-1.32661	4.49089	0.00170988	0.0199243	DOWN
Cd164l2	0.896757	0.370529	0.00171263	0.0199417	UP
2310034G01Rik	0.664131	3.41168	0.00172935	0.0200843	UP
S100a9	-1.75502	7.31691	0.00175502	0.0203011	DOWN
Tcerg1l	-1.44612	-1.44368	0.00175748	0.0203148	DOWN
Nlrp12	-1.82643	1.01747	0.0017699	0.0204434	DOWN
Timd2	-3.03489	-2.68475	0.00177147	0.0204463	DOWN
Oaz1	0.650796	4.75224	0.00177273	0.0204463	UP
9130230L23Rik	0.640614	2.971	0.00178316	0.0205517	UP
Rtp3	-0.595221	3.65087	0.00178594	0.0205688	DOWN
Spns3	-1.01321	-0.153865	0.00179911	0.0206654	DOWN
Ago2	-0.910237	4.17749	0.00180134	0.0206654	DOWN
Setbp1	-0.589406	4.19274	0.00180255	0.0206654	DOWN
Mlana	0.802923	1.28429	0.00181487	0.0207662	UP
Igsf9b	-1.57153	-1.59216	0.00181964	0.0207908	DOWN
Eddm3b	1.87087	-2.42947	0.00184554	0.0210412	UP
Phgr1	0.938789	0.00474663	0.0018651	0.0212337	UP
Palm3	1.15259	0.183252	0.00187503	0.0213162	UP
Spin4	-0.818229	1.92096	0.00189666	0.0215139	DOWN
Eya1	-0.64934	3.00671	0.00190706	0.0215874	DOWN
Pex11g	0.655928	3.19518	0.00194062	0.0218893	UP
Dpysl3	-0.842226	3.03511	0.00194423	0.0219082	DOWN
Dscc1	0.963796	-0.479792	0.00194541	0.0219082	UP
Cox5b	0.775488	5.09978	0.00198645	0.0222479	UP
Hyou1	-0.602362	7.27271	0.00201523	0.0224841	DOWN
C2cd4b	1.05714	3.24719	0.00201667	0.0224841	UP
Rpl13	0.601407	5.16034	0.00204704	0.0227192	UP
Rhov	0.777671	2.39213	0.0020479	0.0227192	UP
Tfpi2	-0.895672	0.768602	0.00204858	0.0227192	DOWN
Gm15987	-0.928625	1.54405	0.00206486	0.0228518	DOWN
Vps37d	0.933086	0.818468	0.00207409	0.0228914	UP
Cd300lb	-1.14445	3.20569	0.00207566	0.0228914	DOWN
Gstp2	0.779283	1.75819	0.00207836	0.0229053	UP
Rasgrp4	-0.980053	3.90412	0.00209123	0.0230144	DOWN
D930020B18Rik	0.792594	2.06677	0.00209262	0.0230144	UP
Olfr1033	-0.780311	2.13793	0.0020959	0.0230346	DOWN
Cib4	1.01482	-0.102135	0.00210338	0.0230847	UP
Masp1	-0.917647	0.514011	0.0021073	0.0230959	DOWN
Gm15417	0.771442	2.10063	0.00211472	0.0231452	UP
C5ar1	-0.712497	4.15725	0.00212816	0.0231989	DOWN
Cirbp	0.751515	6.15081	0.00213089	0.02321	UP
Csf2rb	-0.648784	5.1545	0.00213469	0.0232354	DOWN
1700023F06Rik	1.54555	-1.65313	0.00216408	0.0234055	UP
Mef2a	-0.897915	5.12814	0.00217152	0.0234592	DOWN
Was	-0.765226	3.84769	0.00218228	0.0235273	DOWN
Pld4	-0.711141	5.47974	0.00219939	0.0236315	DOWN
4930503L19Rik	-0.620686	3.87155	0.00222403	0.0238156	DOWN
Sssca1	0.606805	3.6313	0.0022463	0.0239844	UP
Ankrd52	-0.59497	4.76577	0.00228455	0.0242321	DOWN
Slc5a3	-0.892922	4.7658	0.00228585	0.0242321	DOWN
Pgp	0.609577	3.83668	0.00229938	0.0243593	UP
Dgat2	0.709153	4.85672	0.00231449	0.024454	UP
Bcl11a	-0.597153	2.60669	0.00232213	0.0244902	DOWN
Siglech	-0.904425	1.67	0.00232255	0.0244902	DOWN
Nxpe5	-1.12039	-0.408981	0.00233919	0.0246114	DOWN
Gm16119	0.593297	4.63284	0.00236763	0.024752	UP
Hapln1	-1.0556	-0.767338	0.00236916	0.024752	DOWN
Zfp382	-0.936708	0.660235	0.0023744	0.0247897	DOWN
Gzmm	0.708551	1.58414	0.00237755	0.0248063	UP
Rnaset2b/chr17-8128591	1.15108	-1.229	0.00238659	0.0248514	UP
Tlr11	-0.973922	0.295613	0.00238715	0.0248514	DOWN
Gpr141	-1.12677	2.59859	0.00239528	0.0248767	DOWN
Mdm4	-0.736881	4.74791	0.00241274	0.0250253	DOWN
Hecw2	-0.688872	5.39273	0.00242087	0.0250605	DOWN
Ret	-0.595654	2.46917	0.0024372	0.025213	DOWN
Pcsk4	0.722734	2.32338	0.00247229	0.0254734	UP
Il1b	-1.30345	5.51686	0.00247844	0.0254734	DOWN
Alas2	1.68839	5.074	0.00248821	0.0255407	UP
Lcp2	-0.61672	4.68008	0.0024905	0.0255478	DOWN
Drp2	-0.943432	-0.618737	0.00250281	0.0256408	DOWN
Lysmd3	-0.74084	4.24926	0.00251012	0.0256992	DOWN
Hsp90aa1	-0.636439	8.25843	0.00253663	0.0258537	DOWN
Sncg	0.623486	4.05308	0.0025415	0.0258702	UP
Sdsl	1.04174	-0.244329	0.00255015	0.0259415	UP
Tmem191c	0.898597	1.50076	0.00258953	0.026235	UP
Fam98c	0.586698	4.77454	0.00259105	0.026235	UP
Nlrp1c-ps	-1.64559	-1.74303	0.00259999	0.0262632	DOWN
2410076I21Rik	1.88544	-1.31574	0.00263884	0.0265263	UP
Nfam1	-0.874301	4.6978	0.00264537	0.026543	DOWN
Il1f9	-1.32656	2.50617	0.0026506	0.026543	DOWN
Itgal	-0.599097	6.25431	0.00266571	0.0266478	DOWN
Cd86	-0.62826	2.9643	0.00266663	0.0266478	DOWN
Ccdc74a	0.648897	3.62017	0.00272405	0.0271224	UP
Sox12	0.655167	3.2982	0.00274215	0.0272822	UP
Fem1c	-0.665249	4.47231	0.00274596	0.0273029	DOWN
Pi15	-0.625285	3.57532	0.00275485	0.027357	DOWN
Vav2	-0.699745	4.35274	0.0027932	0.0275996	DOWN
Artn	0.801902	1.27692	0.0028246	0.0278405	UP
Fbxo40	-1.28248	-0.416954	0.00282893	0.0278582	DOWN
Tub	-0.838942	-0.0230516	0.00283508	0.0278816	DOWN
Sult1c1	-4.43334	-2.88952	0.00283581	0.0278816	DOWN
Uba52	0.594739	4.27099	0.00284088	0.0279142	UP
3930402G23Rik	-0.898056	0.42678	0.00284607	0.0279479	DOWN
Adamts12	-1.4125	-0.0944487	0.00286499	0.0280254	DOWN
Clec9a	-0.65032	2.7172	0.00286633	0.0280254	DOWN
C5ar2	-0.708533	2.25471	0.00288599	0.0281482	DOWN
Fam78b	-0.736515	3.17284	0.00290181	0.0282851	DOWN
Gm5150	-1.2798	1.95651	0.00294161	0.0285667	DOWN
Gkn3	0.66868	1.84098	0.00295385	0.0286328	UP
Pirb	-1.00804	5.14842	0.00296444	0.0286492	DOWN
Cd79a	-0.606526	5.41845	0.00296505	0.0286492	DOWN
Cysltr1	-0.597087	2.33277	0.00296626	0.0286492	DOWN
Sptssb	0.7425	2.62929	0.0029778	0.0287257	UP
4930522O17Rik	0.907137	-0.515977	0.00298306	0.0287589	UP
Tnfsf18	-1.86367	-2.17894	0.00299282	0.0288004	DOWN
Tnfrsf22	-0.8107	1.26755	0.00301833	0.0289931	DOWN
Kcnq5	-0.613047	3.01602	0.00302089	0.0290001	DOWN
Csf3r	-1.41303	5.82739	0.00302572	0.0290026	DOWN
Hdac9	-0.605697	3.35658	0.00302939	0.0290115	DOWN
Ptpro	-0.872322	3.19193	0.00307523	0.0292563	DOWN
Ctla2b	-0.609003	4.54878	0.00307663	0.0292563	DOWN
AU018091	0.899341	-0.571692	0.00307709	0.0292563	UP
Gm17296	-0.73759	2.41093	0.00308426	0.029307	DOWN
Hspa8	-0.844841	9.03122	0.00309282	0.0293655	DOWN
Fyb	-0.714111	5.19513	0.00311835	0.0295424	DOWN
Arl5b	-0.781269	3.39896	0.00312182	0.0295576	DOWN
Elk4	-0.640956	3.41262	0.00313655	0.0296491	DOWN
Cers3	0.825364	0.270652	0.00313709	0.0296491	UP
Zfp580	0.801963	2.15354	0.00314561	0.0296953	UP
Cd101	-0.986078	1.81337	0.00314948	0.0296953	DOWN
Ung	0.641195	1.27034	0.00317551	0.029866	UP
Nsun7	-0.666264	1.68892	0.00317855	0.029866	DOWN
Gm13375	0.611852	3.05731	0.00321632	0.0300753	UP
Rhpn1	0.651604	2.5446	0.00323386	0.0301796	UP
Rgs13	-2.35145	-1.8163	0.00324411	0.0302282	DOWN
Amica1	-0.657208	3.32166	0.00326662	0.0303843	DOWN
Snhg10	0.857708	0.476936	0.00330486	0.0305735	UP
Zfp771	0.916819	2.37937	0.00340159	0.0312019	UP
Ngb	0.956003	2.33634	0.00341188	0.0312769	UP
1700003M07Rik	1.00773	-1.34058	0.00342807	0.0313709	UP
Gpr171	-0.866277	3.43795	0.0034518	0.031461	DOWN
9530091C08Rik	1.86959	-2.24462	0.00347012	0.0315638	UP
Etohi1	-0.721135	2.90857	0.00347104	0.0315638	DOWN
Cnot6	-0.737192	4.84211	0.00351494	0.0318386	DOWN
Clec4d	-1.13092	3.08595	0.00351531	0.0318386	DOWN
F2	0.866535	-0.216288	0.00354439	0.0319901	UP
Amhr2	0.696844	2.36382	0.0035502	0.0319901	UP
4933405D12Rik	1.40195	-2.05888	0.00355866	0.0320481	UP
Plac8	-0.920466	6.3989	0.00358024	0.032198	DOWN
Lrrc25	-1.01045	2.63929	0.00358139	0.032198	DOWN
Snord2	-1.40264	-1.53767	0.0036289	0.0325513	DOWN
A430078G23Rik	-0.945145	1.65256	0.00363382	0.032577	DOWN
BC033916	1.10025	-0.965503	0.00367124	0.0327643	UP
H1fx	1.04955	1.11091	0.00369393	0.032856	UP
Ccl9	-0.739481	5.17872	0.00369979	0.0328895	DOWN
S100a7a	-0.92946	-0.33616	0.00370834	0.0329102	DOWN
Slc4a9	1.35056	-1.89508	0.00373362	0.0330976	UP
Plcxd1	0.635974	0.964048	0.00374628	0.0331544	UP
Slc5a8	-1.18577	1.96929	0.00377927	0.0333716	DOWN
Adamts15	-0.664448	5.44438	0.00379659	0.033428	DOWN
Tifab	-0.771707	4.04774	0.00379985	0.033428	DOWN
Dusp5	-0.707355	1.70818	0.00381373	0.0334895	DOWN
5430421N21Rik	-1.2585	-1.40744	0.00383218	0.0335771	DOWN
Arhgap20	-0.694616	3.60822	0.00385019	0.0336752	DOWN
Lrtm2	0.856737	4.88937	0.00385187	0.0336752	UP
Ppp1r14a	0.601041	5.04006	0.0038973	0.0339974	UP
1700023L04Rik	0.701661	2.92224	0.00390285	0.0340271	UP
2810433D01Rik	0.603728	2.10257	0.00394251	0.0342412	UP
Cyp2e1	0.822389	4.19341	0.00398257	0.0344945	UP
6030419C18Rik	-0.631721	3.05757	0.0040631	0.0350177	DOWN
9830107B12Rik	-2.00322	-0.989014	0.00407455	0.0350805	DOWN
Scand1	1.37252	3.70948	0.0041108	0.0352396	UP
Kcna3	-1.52153	0.338	0.00414383	0.0353891	DOWN
Il1r2	-1.16328	1.12555	0.00414433	0.0353891	DOWN
C920009B18Rik	-0.937138	-0.00295302	0.00414689	0.0353891	DOWN
H2-M2	-1.02691	0.497328	0.00414689	0.0353891	DOWN
Gm13212	-0.978913	-0.285149	0.00414833	0.0353891	DOWN
Olah	1.88152	-2.45276	0.00416953	0.0354787	UP
Krtap17-1	0.811107	1.57528	0.00416984	0.0354787	UP
Amph	-0.620594	3.38542	0.00417225	0.0354787	DOWN
Itga6	-0.636005	7.13957	0.0041821	0.0355243	DOWN
Zbp1	-0.706109	4.06803	0.00420094	0.0356271	DOWN
Prf1	-0.824696	2.67634	0.00422851	0.0358035	DOWN
Flt3	-0.648302	2.64366	0.00426356	0.0360041	DOWN
Pcdhga5	-0.673975	1.14704	0.00432074	0.0363515	DOWN
Rapgef5	-0.898013	5.61689	0.00434588	0.0365243	DOWN
Klf3	-0.610107	5.59434	0.00436742	0.0366363	DOWN
Atp5e	0.601482	7.34255	0.00442697	0.0370091	UP
E030044B06Rik	0.773571	1.73681	0.00443107	0.0370091	UP
Myo3b	-0.850864	-0.290649	0.00443541	0.0370217	DOWN
Orm2	1.37563	-1.89434	0.0044692	0.0372058	UP
Nrtn	1.44962	-0.384621	0.00448349	0.0372259	UP
Tacr1	-0.949437	2.41555	0.00450471	0.0373366	DOWN
Mettl7a3	0.816279	-0.381403	0.00450845	0.0373366	UP
Alppl2	1.55336	-2.38873	0.00453768	0.037489	UP
Capn13	-0.911237	1.02821	0.0045434	0.037489	DOWN
Syne3	-0.689571	2.68599	0.00454802	0.0375075	DOWN
Speer4c	0.865395	0.552406	0.00456066	0.0375728	UP
Upk3bl	1.87694	-2.13534	0.00456673	0.0375962	UP
Mmp13	-0.904025	-0.130228	0.00458562	0.0376415	DOWN
2810008D09Rik	0.951599	4.00271	0.00462494	0.0378327	UP
Smim4	0.674228	3.38165	0.00462948	0.0378327	UP
Pds5a	-0.664404	5.42598	0.00463038	0.0378327	DOWN
Prr7	1.12779	0.977552	0.00464585	0.0379061	UP
Hsd17b14	0.729282	0.97998	0.00466615	0.0380174	UP
Nup98	-0.637254	4.86502	0.00466852	0.0380174	DOWN
Parm1	-0.694798	3.78395	0.00468092	0.0380887	DOWN
Efna3	0.855943	1.02193	0.00472163	0.0382189	UP
4933407K13Rik	-0.587942	1.31925	0.00472343	0.0382189	DOWN
Aicda	-2.54546	-1.93449	0.00473275	0.0382552	DOWN
Setd4	0.629721	2.79728	0.00474196	0.0382906	UP
Abhd2	-0.785177	5.42083	0.00477721	0.0384773	DOWN
Cyp2b9	0.957001	-0.476427	0.00478532	0.0385035	UP
Aoah	-0.895778	1.22361	0.00481434	0.0386586	DOWN
Gm15545	0.710011	0.706849	0.00488972	0.0392242	UP
Gpr35	-0.910472	2.88756	0.00489336	0.0392335	DOWN
Padi4	-1.21201	2.17543	0.00492474	0.0393635	DOWN
Pcdhga12	-0.930055	1.01815	0.00501654	0.0397643	DOWN
Retnlg	-1.51255	4.54101	0.0050367	0.0398845	DOWN
Slc25a34	-0.76981	2.30525	0.00503792	0.0398845	DOWN
Ms4a6d	-0.922594	3.31318	0.00506138	0.03997	DOWN
5930430L01Rik	0.776535	2.10464	0.00506335	0.03997	UP
Prkx	-0.602439	5.37592	0.00512	0.040217	DOWN
Atp1a3	-0.941431	3.71174	0.00517123	0.040519	DOWN
Ly86	-0.59211	4.58372	0.00518992	0.0405853	DOWN
Cbl	-1.08539	3.37835	0.00521815	0.0407859	DOWN
Lyst	-0.836197	4.6245	0.00522932	0.040833	DOWN
Il3ra	0.679324	4.33165	0.00523306	0.0408421	UP
2310015B20Rik	-0.932197	-0.595646	0.00529714	0.0412407	DOWN
Mmp8	-1.53893	2.86597	0.00530716	0.0412782	DOWN
Mfsd3	0.58996	2.2024	0.00532854	0.0414039	UP
Lyve1	-0.719366	8.10791	0.00540829	0.0418595	DOWN
Gm7120	-1.13285	3.33092	0.00546377	0.0421859	DOWN
Ccr6	-1.03096	0.95914	0.0054756	0.0422361	DOWN
Chrna7	-1.36307	-1.58777	0.00549325	0.042335	DOWN
Mid1	-0.860529	1.91431	0.00556865	0.042614	DOWN
Gda	-0.670205	5.36051	0.00558158	0.0426349	DOWN
Egr3	-1.31919	0.119323	0.00558477	0.0426349	DOWN
Trnp1	0.590913	2.78149	0.00558968	0.0426349	UP
Il18rap	-0.865229	1.9209	0.0055945	0.0426349	DOWN
Scgb3a1	0.923662	9.21491	0.0055993	0.042651	UP
Edn2	-1.8546	-1.15875	0.00560874	0.0427023	DOWN
Apobec1	-0.622547	4.225	0.00563557	0.0428449	DOWN
Cyp2b13	1.05717	-1.44999	0.0056398	0.0428566	UP
Mslnl	1.41166	-2.24453	0.0056567	0.0429264	UP
4930414L22Rik	0.590816	2.32194	0.00565712	0.0429264	UP
Tmigd1	1.05902	-1.27717	0.00566117	0.0429366	UP
Zp3	1.29216	-1.39662	0.0056735	0.0429685	UP
Fam195a	0.636357	2.96301	0.00568116	0.0429855	UP
Crebbp	-0.62604	4.78325	0.00569075	0.043017	DOWN
Hspa1a	-1.27959	4.06769	0.00570037	0.0430691	DOWN
Gm16793	0.826598	0.461421	0.00571405	0.043152	UP
Spred2	-0.740622	3.97902	0.00585237	0.0440079	DOWN
Slc6a2	-0.749831	7.24601	0.0058828	0.0441949	DOWN
Htr3a	2.75066	-2.95211	0.00592788	0.0443863	UP
Hdx	-0.89535	-0.608148	0.00594903	0.0444669	DOWN
5430427O19Rik	-0.682003	2.08548	0.00605173	0.0449739	DOWN
Igf2bp1	0.695717	1.30265	0.00614224	0.0454231	UP
Itgad	-0.964696	0.510587	0.00629457	0.0459622	DOWN
Xpnpep3	-0.752305	2.90291	0.00632203	0.0460971	DOWN
Gm4925	0.8713	-0.589166	0.00632505	0.0460979	UP
Cd244	-0.863648	3.07084	0.00633525	0.046151	DOWN
Mcidas	0.8007	0.0277607	0.00634672	0.0462133	UP
Ahsa2	-0.76304	5.71311	0.00642228	0.046541	DOWN
Bex6	-1.99551	-2.41156	0.00644103	0.046541	DOWN
Pla2g7	-0.872194	4.44621	0.00644161	0.046541	DOWN
Tns4	-0.663437	0.966602	0.0065352	0.047112	DOWN
Tmem238	0.796396	2.56744	0.00654534	0.0471616	UP
Tlr12	0.600398	1.92695	0.00655555	0.0471756	UP
Atf3	-0.600558	4.43793	0.00655698	0.0471756	DOWN
Rab39	-0.764309	0.128031	0.00656371	0.0471867	DOWN
Ccnt1	-0.820889	2.84798	0.00657491	0.0472458	DOWN
Klra23	-1.01082	-1.08849	0.00663261	0.0474796	DOWN
Scube2	-0.663956	3.92313	0.00663438	0.0474796	DOWN
Slc13a2	-0.886426	1.38191	0.00666106	0.0475421	DOWN
Cdkn1a	-0.651444	6.94754	0.00666626	0.0475421	DOWN
Prox1	-0.890333	0.420916	0.00668294	0.0475908	DOWN
Ebf1	-0.603624	2.4434	0.00673461	0.0478085	DOWN
Pmel	0.835967	-0.804467	0.00676528	0.0479833	UP
Stap1	-0.769239	2.50105	0.00677127	0.0480043	DOWN
Plxnb3	0.749977	1.3152	0.00681022	0.0482373	UP
Cxcl2	-0.712933	0.545927	0.00681926	0.0482798	DOWN
Cd226	-0.853857	2.01824	0.00682973	0.0482892	DOWN
B430306N03Rik	-1.13056	1.74934	0.00687966	0.0485135	DOWN
Zc3h12d	-0.629324	2.72449	0.00688593	0.0485135	DOWN
C8g	0.76304	0.231361	0.00689216	0.0485359	UP
Amer2	-1.55176	-2.09417	0.00692134	0.0487197	DOWN
Rapsn	0.620873	0.772308	0.00692593	0.0487226	UP
Mia	0.687761	2.19133	0.00692789	0.0487226	UP
Havcr1	-1.27638	-0.693381	0.00694306	0.048785	DOWN
Gm14634	1.28802	-1.80282	0.0070563	0.049276	UP
Aloxe3	0.679836	1.22139	0.00712891	0.0496519	UP
Lilra6	-1.14658	1.75452	0.00720463	0.0499404	DOWN
Unc80	-1.01654	-0.422312	0.00721415	0.0499604	DOWN
Foxl1	0.685602	0.832574	0.00722681	0.0500006	UP
Proc	0.61749	0.931988	0.00724103	0.0500006	UP
Mir703	0.689463	3.96184	0.00725961	0.0501001	UP
Ngp	-1.69658	2.79517	0.00729031	0.0502028	DOWN
Cr2	-0.588367	3.62808	0.00733827	0.0504455	DOWN
Sstr2	0.624405	1.09179	0.00735165	0.0504718	UP
Vstm5	-0.902408	0.345416	0.00749347	0.0510915	DOWN
Ptpn20	0.884578	-0.537114	0.00754082	0.0513923	UP
Asic1	0.83421	-0.803103	0.00755196	0.051402	UP
Ly6c2	-0.724631	4.49133	0.00760179	0.051629	DOWN
9330179D12Rik	0.952149	-0.422525	0.00761714	0.0516903	UP
Klra17	-1.36995	0.0143127	0.00774483	0.0522439	DOWN
Rag1	-1.81808	-1.30689	0.00777443	0.0523319	DOWN
Neil2	0.602682	1.06538	0.00777768	0.0523319	UP
A530099J19Rik	-0.813733	1.16565	0.00784204	0.0526532	DOWN
Pde3a	-0.869723	4.28614	0.00784965	0.0526752	DOWN
Trim30b	-1.1392	2.56965	0.00787646	0.0527949	DOWN
A930017M01Rik	-1.04043	-0.140403	0.00788979	0.0528608	DOWN
Itga2	-0.885072	2.9269	0.00791161	0.0529388	DOWN
Tmem132d	-0.660388	1.46456	0.00791198	0.0529388	DOWN
Naaladl1	1.16339	-1.76011	0.00806336	0.0535476	UP
Lhx6	-0.61385	2.5765	0.00816501	0.0539763	DOWN
Cx3cr1	-0.658102	4.19722	0.00819584	0.0540898	DOWN
Gmnc	-0.760833	2.77384	0.00823416	0.054275	DOWN
1810021B22Rik	0.762766	1.32125	0.00824156	0.0543012	UP
Apob	-0.926792	1.41151	0.00826674	0.0544024	DOWN
Camk2b	0.721187	2.22153	0.00828857	0.0544751	UP
Emilin2	-0.954935	4.6217	0.00829783	0.0544908	DOWN
Gm5129	1.27371	-2.17138	0.00834735	0.0547706	UP
Npy1r	0.646295	3.18243	0.00837593	0.054906	UP
5430421F17Rik	-1.11902	-0.539042	0.00848757	0.0554156	DOWN
Cyp8b1	-1.10528	-1.18131	0.00851824	0.05557	DOWN
Abca9	-0.746793	3.54899	0.00856813	0.0556959	DOWN
Bin2	-0.641082	5.05986	0.00856968	0.0556959	DOWN
Pfkfb1	0.676596	1.1366	0.00857265	0.0556959	UP
Klhl38	0.732103	2.59687	0.0086104	0.0558953	UP
Ncf4	-0.63599	4.24183	0.00879968	0.0567515	DOWN
Gm5483	-1.67164	0.599991	0.00880075	0.0567515	DOWN
Zfp109	-0.853709	1.61246	0.00880354	0.0567515	DOWN
Trpm2	-0.97434	2.56161	0.00880612	0.0567515	DOWN
Tnfrsf8	-1.22394	-1.86359	0.0088067	0.0567515	DOWN
Lnpep	-0.699811	4.64297	0.00882564	0.0568043	DOWN
Disp2	-0.718416	5.00296	0.00898137	0.0574543	DOWN
Dio3os	-0.86614	-0.322439	0.00898466	0.0574543	DOWN
F13a1	-0.906532	4.92574	0.00898822	0.0574543	DOWN
5830416I19Rik	-1.50655	-1.76899	0.00905474	0.0577631	DOWN
I830077J02Rik	-0.988141	1.15336	0.00933921	0.0589742	DOWN
Ada	-0.686086	2.1309	0.00950769	0.0598106	DOWN
4930443O20Rik	0.87594	-1.02508	0.00955783	0.0600545	UP
Bcat1	-1.51298	-1.82779	0.00958147	0.0601316	DOWN
Mfsd4	0.63385	2.62384	0.00961624	0.0602544	UP
Hspb3	1.33662	-2.04555	0.00962991	0.0602686	UP
Ier5l	0.873172	1.81334	0.00968814	0.0605375	UP
Stip1	-0.615887	7.42894	0.00974087	0.0607234	DOWN
Ntrk2	0.67048	4.91246	0.00977269	0.0608023	UP
F5	-0.717292	2.97973	0.0097997	0.0609464	DOWN
Dppa2	-1.28081	-1.70302	0.00980978	0.0609613	DOWN
C130080G10Rik	-0.919558	1.90574	0.00984463	0.0610822	DOWN
Kcnn1	0.611277	0.515403	0.00989558	0.0612306	UP
Gm13293	0.950007	-0.787986	0.00991716	0.0612924	UP
Dnajc22	0.850792	-0.881225	0.00995808	0.0614495	UP
Gins1	0.649901	0.988024	0.00998498	0.0615436	UP
Paqr6	0.650186	1.92729	0.0100001	0.0615651	UP
4833403I15Rik	-1.43451	-0.309874	0.0100078	0.0615889	DOWN
A530032D15Rik	-0.736692	0.547761	0.0100149	0.0616083	DOWN
Cdkn2a	0.857404	-0.418267	0.0100274	0.0616611	UP
B3gnt4	0.607949	2.95484	0.0100913	0.06193	UP
4930579K19Rik	0.797374	0.719262	0.0100945	0.06193	UP
Cib3	0.987976	-1.4397	0.0101898	0.0623232	UP
Tbx20	-0.892491	2.05405	0.0102506	0.0626209	DOWN
Ppp1r14d	0.635901	1.98126	0.0102603	0.0626319	UP
Yod1	-0.661112	2.79974	0.0102804	0.0627128	DOWN
9930111J21Rik1	-1.07826	1.38038	0.0104432	0.063504	DOWN
Cenph	0.687991	0.32579	0.0105205	0.0637697	UP
Olfm4	-1.60631	-1.67393	0.0105346	0.0637697	DOWN
Rasl10a	0.644023	1.373	0.0106816	0.0643371	UP
Themis	-0.881651	1.15796	0.0106927	0.0643398	DOWN
Snai3	0.651112	-0.143703	0.0106942	0.0643398	UP
Chordc1	-0.648245	6.37459	0.0107216	0.0644148	DOWN
Supt20	-0.636812	4.87058	0.0107229	0.0644148	DOWN
Nap1l2	-0.924898	-0.966217	0.0107578	0.0645263	DOWN
Mypn	-0.955249	1.5346	0.010797	0.0647076	DOWN
4930502A04Rik	0.936046	-1.11513	0.0108114	0.0647258	UP
Taar2	-0.896399	-0.990526	0.0109683	0.0653767	DOWN
Wfdc17	-1.12711	4.01725	0.0109696	0.0653767	DOWN
Scarletltr	0.894588	-0.404525	0.0110099	0.0655184	UP
Gabrd	0.925194	-0.703936	0.0110453	0.0656135	UP
AY358078	-1.14253	-0.801496	0.0110466	0.0656135	DOWN
2610204G22Rik	0.669143	0.500113	0.0110773	0.0657219	UP
D030025P21Rik	0.790934	-0.423321	0.0111038	0.0657807	UP
Car11	0.64052	1.13219	0.0111718	0.0661043	UP
Tex38	0.951743	-1.27733	0.0112245	0.0662517	UP
Comtd1	0.603679	2.94073	0.0112251	0.0662517	UP
Peg3	-0.936309	2.32954	0.0112593	0.0663547	DOWN
1700120C14Rik	0.916292	-0.816103	0.0113256	0.0665724	UP
Apitd1	0.733044	0.34854	0.0114088	0.0668883	UP
Ptx3	-0.952138	0.309348	0.011548	0.0675866	DOWN
2810410L24Rik	0.61205	2.79029	0.0115553	0.0675972	UP
Rybp	-0.672011	4.0002	0.0115734	0.067653	DOWN
Il1rn	-0.61491	3.37071	0.0116067	0.0677695	DOWN
Dclk3	0.765687	0.158777	0.0116165	0.0677695	UP
Cxcr5	-0.611628	3.92678	0.0116449	0.0678707	DOWN
Gm4759	-1.6131	-0.784568	0.0116569	0.0678907	DOWN
Xylt1	-1.24822	-0.229951	0.0116618	0.0678942	DOWN
Mex3a	-0.607761	1.14648	0.0117925	0.068379	DOWN
Cdc6	0.599143	1.35674	0.0118015	0.0684063	UP
Ly6g6e	0.617678	1.29819	0.0119198	0.0689833	UP
Hmbox1	-0.637265	3.87889	0.0119703	0.0691321	DOWN
Ccdc116	0.659657	0.0208533	0.0120703	0.0695154	UP
Foxd4	-1.872	-2.2323	0.0121158	0.0696282	DOWN
Hivep3	-0.763344	2.18783	0.0121493	0.0697091	DOWN
2700046G09Rik	0.789721	1.33443	0.0121956	0.0698486	UP
Gstm3	0.669646	0.40312	0.0122345	0.0699707	UP
Cd300ld	-0.799502	3.65791	0.0122346	0.0699707	DOWN
Rnf208	0.62067	2.22568	0.0122478	0.0700196	UP
Clec4a1	-0.874981	3.53466	0.0123302	0.0703649	DOWN
Mael	-2.97531	-2.82749	0.0123402	0.0703969	DOWN
Slc28a2	-0.654287	3.33757	0.0124277	0.0707433	DOWN
Lrrc4b	0.922399	-0.87592	0.0124792	0.0709856	UP
AA465934	0.601483	0.943081	0.0124972	0.0709993	UP
Il12rb2	-1.25247	0.30754	0.0124991	0.0709993	DOWN
Galnt15	-0.84217	2.70141	0.0125347	0.0711734	DOWN
Cpt1b	-0.861575	-0.689443	0.0125432	0.0711964	DOWN
D330050I16Rik	0.821823	0.626445	0.012586	0.0714081	UP
Dusp26	0.641868	1.38093	0.0126276	0.0714889	UP
Sec1	0.625325	0.761146	0.0126571	0.0715865	UP
Klra2	-0.664784	3.7494	0.0127111	0.0717896	DOWN
Brwd3	-0.615552	2.62143	0.012759	0.0719851	DOWN
C7	-0.628971	6.29378	0.0127593	0.0719851	DOWN
Serp2	0.621336	0.515198	0.0128061	0.0721205	UP
Nupr1l	0.755277	0.967894	0.0128824	0.0724731	UP
Gm10046	0.835025	-0.4339	0.0129002	0.0725477	UP
Ccdc150	0.643688	2.04857	0.0129372	0.0726783	UP
Dpcr1	0.623336	0.339266	0.0129969	0.0729058	UP
Crlf2	0.609934	4.15708	0.0130293	0.0729889	UP
Rgs18	-0.756251	2.54411	0.0131262	0.0732596	DOWN
Apol6	0.651587	1.34026	0.0131288	0.0732596	UP
5430402O13Rik	0.722423	-0.303123	0.0131301	0.0732596	UP
Psca	1.64572	-2.70884	0.0131717	0.0732761	UP
Gatad2b	-0.820693	3.10008	0.0131862	0.0732761	DOWN
Inpp4b	-0.750314	1.61318	0.0131904	0.0732761	DOWN
2310040G24Rik	0.596579	0.967383	0.0132622	0.0736177	UP
Mrgpra2b	-1.94013	-1.02572	0.0132848	0.0736469	DOWN
Trem2	0.751308	2.48299	0.0134437	0.0741975	UP
Siglecg	-0.665969	4.19052	0.0134835	0.0742996	DOWN
Aldh3a1	0.609142	6.28729	0.0135171	0.0743942	UP
Piwil2	-0.698509	0.14208	0.0135357	0.0744324	DOWN
Sned1	-0.766089	3.66105	0.0136126	0.0747255	DOWN
Slc2a3	-0.753305	3.89067	0.013657	0.0748803	DOWN
Afp	0.625417	0.622596	0.0136699	0.0748844	UP
Cdc20b	0.82569	-0.822839	0.0138142	0.0754663	UP
Kcnk12	0.672725	2.58232	0.0138579	0.0756011	UP
Depdc1b	-0.736014	0.140924	0.0139173	0.0757967	DOWN
Pax9	-1.21035	0.538342	0.0139472	0.0758444	DOWN
Ugt1a1	1.29976	-2.06549	0.0139817	0.0759111	UP
Retnla	1.09105	8.40945	0.0140147	0.0760403	UP
Dscaml1	-0.94305	-0.884585	0.0141202	0.0764014	DOWN
Pbld1	-0.662753	0.431238	0.0142085	0.0767219	DOWN
Phf11a	-0.810708	0.815799	0.0142206	0.0767421	DOWN
Bean1	-0.894286	-0.52348	0.0143492	0.077219	DOWN
Fam159a	0.805398	0.352825	0.0143543	0.0772202	UP
Tlr8	-1.03817	2.58899	0.0143808	0.0773101	DOWN
Btbd7	-0.607744	4.62687	0.014496	0.0776926	DOWN
Slc25a30	-0.690768	2.70822	0.0146524	0.0783191	DOWN
Foxp3	-0.680736	-0.174051	0.0148236	0.0790476	DOWN
Pik3ap1	-0.701202	4.09037	0.0148681	0.079193	DOWN
Sntb1	-0.833994	3.75564	0.0149188	0.0794214	DOWN
8030462N17Rik	-0.630967	3.62943	0.0149677	0.0796026	DOWN
Tspan2os	0.761036	-0.693227	0.0150992	0.0799602	UP
Zfp618	-1.05993	-1.52621	0.0153398	0.0806753	DOWN
Ston1	-0.8213	4.72858	0.0153477	0.080676	DOWN
Shroom4	-0.891241	3.16018	0.0154054	0.0808183	DOWN
1700048O20Rik	0.693006	0.0656295	0.0155836	0.0814528	UP
Epha3	-0.925561	0.793412	0.0156043	0.0814528	DOWN
E330020D12Rik	-0.677187	0.460358	0.0156162	0.0814528	DOWN
Adap2	-0.693664	2.23727	0.0156188	0.0814528	DOWN
0610009L18Rik	0.660313	1.7756	0.0156534	0.0815359	UP
Fgr	-0.778849	4.94018	0.0157317	0.08188	DOWN
AI506816	-1.174	-1.74997	0.0159521	0.0826757	DOWN
Il12b	-0.902651	-0.161443	0.0160182	0.0828546	DOWN
Krt78	0.975985	-1.45726	0.0160315	0.0828965	UP
Nlrp1b	-0.634363	1.06606	0.0160578	0.0829785	DOWN
Nrg4	0.915994	0.671662	0.0163135	0.083917	UP
Trip11	-0.655675	4.35065	0.0163523	0.0839801	DOWN
2900041M22Rik	0.776306	0.233045	0.0163979	0.0841004	UP
Rest	-0.729799	3.41576	0.016493	0.0843508	DOWN
Dkk2	-0.644683	0.870573	0.0164989	0.0843508	DOWN
Cysltr2	-0.756302	0.0491979	0.0165939	0.0845599	DOWN
Grem1	-1.13701	-1.53477	0.0165985	0.0845599	DOWN
Serpina9	-0.620625	3.81269	0.0166197	0.0846063	DOWN
Ahrr	0.804952	-0.59504	0.0166236	0.0846063	UP
Fbxo41	0.967522	-1.7474	0.0166629	0.0846979	UP
Hgf	-0.788635	2.88365	0.0167102	0.0848482	DOWN
Cpeb4	-0.886986	3.77707	0.0168261	0.0853361	DOWN
Hoxb8	1.08934	-0.99406	0.0169944	0.0857506	UP
Ttc39d	0.727404	0.358637	0.0170016	0.0857597	UP
Adamts6	-0.847265	1.13807	0.0172058	0.0863231	DOWN
Acot4	0.885719	-1.29333	0.0172194	0.0863487	UP
Enpp6	-0.70914	0.406003	0.0172382	0.0864033	DOWN
Gan	-0.692926	0.500492	0.0173169	0.0865243	DOWN
Sh2b2	-0.619613	1.79511	0.0173728	0.0866723	DOWN
Tnfsf8	-0.959675	0.0334352	0.017399	0.0866888	DOWN
Usp9x	-0.630025	6.31553	0.0175262	0.087074	DOWN
Tnfrsf14	-0.842995	2.24415	0.0176024	0.0872364	DOWN
Ocstamp	-1.4907	-1.97379	0.0176443	0.0873621	DOWN
Cd200r2	1.43803	-2.38887	0.0176655	0.0873853	UP
Slamf1	-0.611407	1.37242	0.0177789	0.0876454	DOWN
Rad51b	0.624267	1.84136	0.0179293	0.0881133	UP
Ifitm6	-1.08712	3.37227	0.017967	0.0882434	DOWN
1810062G17Rik	0.813503	0.873856	0.0181363	0.0889101	UP
Lrrc29	0.749392	1.63494	0.0182405	0.0892663	UP
Sept3	-0.589952	1.88171	0.0184513	0.0900089	DOWN
Tlr6	-0.80756	1.14399	0.0186478	0.0906608	DOWN
Aqp9	-0.751997	1.6931	0.018743	0.0909562	DOWN
Gm16701	-0.773079	-0.222372	0.0187549	0.0909585	DOWN
4930404N11Rik	0.818155	1.88349	0.018839	0.0912545	UP
Fbxl15	0.670555	2.22018	0.0190571	0.0919179	UP
Dnaja1	-0.712846	6.80149	0.0191626	0.0922748	DOWN
Slc22a4	0.591571	1.45723	0.0191744	0.0922748	UP
D030028A08Rik	-0.621522	0.282908	0.0191782	0.0922748	DOWN
Gm8221	1.23867	-1.44086	0.0192945	0.0926403	UP
Lrrc8b	-0.771276	3.85188	0.0193426	0.0928431	DOWN
Cd163l1	-0.801628	1.14111	0.019486	0.0932336	DOWN
Dnase1l3	-1.01124	1.63784	0.0195806	0.0935056	DOWN
Sfn	-0.671253	5.05175	0.0196408	0.0936642	DOWN
Csmd1	-0.82589	-0.840493	0.0196601	0.0936867	DOWN
Pira6	-1.0913	0.435172	0.01969	0.0937625	DOWN
Psapl1	0.690955	0.729889	0.0197172	0.0937753	UP
Dsc3	-1.44931	-2.30796	0.01975	0.0938383	DOWN
Pou2f2	-0.661594	2.99177	0.0197977	0.0938383	DOWN
Tsx	1.09811	-1.79671	0.0198837	0.0941262	UP
Gbgt1	-0.83063	0.273566	0.0198888	0.0941262	DOWN
Pram1	-0.992738	2.30534	0.0199698	0.0943686	DOWN
Nrip1	-0.818123	3.11475	0.0199971	0.0944472	DOWN
Gpr15	-1.05574	-0.75854	0.0200692	0.0945904	DOWN
1700018L02Rik	0.652769	-0.0742111	0.0203068	0.0953642	UP
9530052E02Rik	0.912477	-1.24161	0.0205135	0.0960074	UP
Socs4	-0.60052	2.98434	0.0205164	0.0960074	DOWN
Chi3l3	0.890319	8.75782	0.0205468	0.0960499	UP
Slurp1	0.919702	2.51209	0.0206645	0.0964208	UP
Lyzl4	0.698744	0.0130472	0.0206912	0.0965123	UP
2310069B03Rik	1.18692	-1.96126	0.020778	0.0967749	UP
Ticam2	-0.657354	1.84639	0.0208762	0.0969093	DOWN
Apol7e	-0.780907	0.740885	0.0208789	0.0969093	DOWN
Hspb7	0.67193	4.89506	0.0208887	0.0969093	UP
Pcdhga11	-0.742061	1.45112	0.0212074	0.0977172	DOWN
4930577N17Rik	0.596224	0.286587	0.0212533	0.0978393	UP
Foxn4	0.775873	-0.0142232	0.0214866	0.0986399	UP
Slc6a3	-1.35068	-2.13167	0.021491	0.0986399	DOWN
Mob1a	-0.686135	5.21997	0.0215019	0.0986399	DOWN
Cd33	-0.726401	2.76278	0.0215174	0.0986824	DOWN
Spc24	0.604043	1.55688	0.0216455	0.0991267	UP
Angptl7	1.06322	1.25181	0.0217186	0.0993466	UP
*UP denotes up-regulation in CS compared to SS

## Sheet: Table J
Table E10. Differentially expressed genes: Month 9 AC vs SS
Gene Symbol	Log.FC	Log.CPM	pvalue	FDR	direction
Pdk4	-0.88577	5.3022	1.69253e-07	0.00268418	DOWN
Ggt1	1.60563	3.09328	2.15664e-06	0.0142813	UP
Rasd1	-0.789136	4.28234	2.70155e-06	0.0142813	DOWN
*UP denotes up-regulation in SS compared to AC

[truncated: 6 more sheets: Table K, Table L, Table M, Table N, Table O, Table P]
